# Supplementary material for: Multi-locus phylogeny using topotype specimens sheds light on the systematics of Niviventer (Rodentia, Muridae) in China
Source: BMC Evol Biol. 2016 Dec 1;16:261. doi: 10.1186/s12862-016-0832-8 (PMC5133754; doi:10.1186/s12862-016-0832-8)
Supplement: Additional file 1: Table S1. — Niviventer specimens collected for the present study. (XLSX 28 kb) [file 12862_2016_832_MOESM1_ESM.xlsx]

## Sheet: Sheet1
	ABGD group code	Collection number	Total number	CYTB	GHR	IRBP	RAG1	Species	Cytb data set ML	Mrbayes&ML	BEAST	*Beast	Locality code	Locality
113	29	0212330	027345	KY068693	KY068855	KY068361	KY068528	N. confucianus deqinensis	included	included	included	included	14	Yongde, Yunnan, China
080	24	0410011		KY068694	KY068856	KY068362	KY068529	N. confucianus Mentosus	included	included	included	included	36	Dulongjiang, Yunnan, China
009	8	0410124		KY068695	KY068857	KY068363	KY068530	N. fulvescens	included	included	included	included	36	Dulongjiang, Yunnan, China
107	27	0503131		KY068696	KY068858	KY068364	KY068531	N. confucianus yaoshanensis	included	included	included	included	10	Shuangjiang, Yunnan, China
066	14	0509084	018059	KY068697	KY068859	KY068365	KY068532	N. andersoni	included	included	included	included	59	Ningshan, Shaanxi, China
124	30	0509360	018251	KY068698	KY068860	KY068366	KY068533	N. confucianus	included	included	included	included	59	Ningshan, Shaanxi, China
125	30	0509366	018252	KY068699	KY068861	KY068367	KY068534	N. confucianus	included	included	included	included	59	Ningshan, Shaanxi, China
048	14	0612198		KY068700	KY068862	KY068368	KY068535	N. a. ailaoshanensis	included	included	included	included	18	Xujiaba, Yunnan, China
049	14	0612199		KY068701	KY068863	KY068369	KY068536	N. a. ailaoshanensis	included	included	included	included	18	Xujiaba, Yunnan, China
053	14	0709240	16635	KY068702	KY068864	KY068370	KY068537	N. a. pianmaensis	included	included	included	included	32	Yulong, Yunnan, China
126	30	0810059		KY068703	KY068865	KY068371	KY068538	N. confucianus	included	included	included	included	28	Dongchuan, Yunnan, China
061	14	0810274		KY068704	KY068866	KY068372	KY068539	N. andersoni	included	included	included	included	28	Dongchuan, Yunnan, China
010	8	0812001		KY068705	KY068867	KY068373	KY068540	N. fulvescens	included	included	included	included	9	Lvchun, Yunnan, China
011	8	0812007		KY068706	KY068868	KY068374	KY068541	N. fulvescens	included	included	included	included	9	Lvchun, Yunnan, China
012	8	0812010		KY068707	KY068869	KY068375	KY068542	N. fulvescens	included	included	included	included	9	Lvchun, Yunnan, China
013	8	0812093		KY068708	KY068870	KY068376	KY068543	N. fulvescens	included	included	included	included	9	Lvchun, Yunnan, China
108	27	0812103		KY068709	KY068871	KY068377	KY068544	N. confucianus yaoshanensis	included	included	included	included	9	Lvchun, Yunnan, China
001	5	0812130		KY068710	KY068872	KY068378	KY068545	N. fulvescens	included	included	included	included	9	Lvchun, Yunnan, China
002	5	0812133		KY068711	KY068873	KY068379	KY068546	N. fulvescens	included	included	────	────	9	Lvchun, Yunnan, China
127	30	0812147		KY068712	KY068874	KY068380	KY068547	N. confucianus	included	included	included	included	9	Lvchun, Yunnan, China
128	30	0905160		KY068713	KY068875	KY068381	KY068548	N. confucianus	included	included	included	included	52	Baoxing, Sichuan, China
129	30	0905204		KY068714	KY068876	KY068382	KY068549	N. confucianus	included	included	included	included	52	Baoxing, Sichuan, China
042	13	0905210		KY068715	KY068877	KY068383	KY068550	N. excelsior	included	included	included	included	52	Baoxing, Sichuan, China
130	30	0905258		KY068716	KY068878	KY068384	KY068551	N. confucianus	included	included	included	included	52	Baoxing, Sichuan, China
015	9	0905261		KY068717	KY068879	KY068385	KY068552	N. fulvescens	included	included	included	included	45	Leshan, Sichuan, China
016	9	0905262		KY068718	KY068880	KY068386	KY068553	N. fulvescens	included	included	included	included	45	Leshan, Sichuan, China
017	9	0905271		KY068719	KY068881	KY068387	KY068554	N. fulvescens	included	included	included	included	45	Leshan, Sichuan, China
018	9	0905275		KY068720	KY068882	KY068388	KY068555	N. fulvescens	included	included	included	included	45	Leshan, Sichuan, China
019	9	0905339		KY068721	KY068883	KY068389	KY068556	N. fulvescens	included	included	included	included	45	Leshan, Sichuan, China
131	30	0905390		KY068722	KY068884	KY068390	KY068557	N. confucianus	included	included	included	included	43	Shimian, Sichuan, China
074	19	1001034		KY068723	KY068885	KY068391	KY068558	N. confucianus	included	included	included	included	6	Xishuangbanna, Yunnan, China
014	8	20600		KY068732	KY068894	KY068400	KY068567	N. fulvescens	included	included	included	included	20	Jingdong, Yunnan, China
106	27	98104	019327	KY068733	KY068895	KY068401	KY068568	N. confucianus yaoshanensis	included	included	included	included	20	Jingdong, Yunnan, China
122	30	130702		KY068724	KY068886	KY068392	KY068559	N. confucianus chihliensis	included	included	included	included	64	Mentougou, Beijing, China
052	14	201211103	028699	KY068726	KY068888	KY068394	KY068561	N. a. pianmaensis	included	included	included	included	37	Gongshan, Yunnan, China
060	14	201309001		KY068727	KY068889	KY068395	KY068562	N. andersoni	included	included	included	included	34	Zhaotong, Yunnan, China
123	30	201309003		KY068728	KY068890	KY068396	KY068563	N. confucianus	included	included	included	included	34	Zhaotong, Yunnan, China
118	29	201408049		KY068729	KY068891	KY068397	KY068564	N. confucianus yushuensis	included	included	included	included	57	Yushu, Qinghai, China
119	29	201408066		KY068730	KY068892	KY068398	KY068565	N. confucianus yushuensis	included	included	included	included	57	Yushu, Qinghai, China
136	30	201408118		KY068731	KY068893	KY068399	KY068566	N. confucianus	included	included	included	included	60	Xunhua, Qinghai, China
062	14	14N157		KY068725	KY068887	KY068393	KY068560	N. andersoni	included	included	included	included	46	Emei, Sichuan, China
050	14	AL1305171	029832	KY068734	KY068896	KY068402	KY068569	N. a. ailaoshanensis	included	included	included	included	13	Zhenyuan, Yunnan, China
051	14	AL1305314		KY068735	KY068897	KY068403	KY068570	N. a. ailaoshanensis	included	included	included	included	21	Shuangbai, Yunnan, China
158		BN1409007		KY068736	KY068898	KY068404	KY068571	Chiromyscus langbianis	included	included	included	────	6	Xishuanbanna, Yunnan, China
159		BN1409011		KY068737	KY068899	KY068405	KY068572	Chiromyscus langbianis	included	included	included	────	6	Xishuanbanna, Yunnan, China
075	19	BN1409075		KY068738	KY068900	KY068406	KY068573	N. confucianus	included	included	included	included	6	Xishuanbanna, Yunnan, China
003	5	BN1409076		KY068739	KY068901	KY068407	KY068574	N. fulvescens	included	included	included	included	6	Xishuanbanna, Yunnan, China
004	5	BN1409082		KY068740	KY068902	KY068408	KY068575	N. fulvescens	included	included	────	────	6	Xishuanbanna, Yunnan, China
132	30	C105		KY068741	KY068903	KY068409	KY068576	N. confucianus	included	included	included	included	53	Jiajinshan, Sichuan, China
133	30	C204084		KY068742	KY068904	KY068410	KY068577	N. confucianus	included	included	included	included	55	Shennongjia, Hubei, China
134	30	C204119		KY068743	KY068905	KY068411	KY068578	N. confucianus	included	included	included	included	55	Shennongjia, Hubei, China
103	26	C721		KY068744	KY068906	KY068412	KY068579	N. confucianus	included	included	included	included	47	Gongbu, Xizang, China
104	26	C743		KY068745	KY068907	KY068413	KY068580	N. confucianus	included	included	included	included	47	Gongbu, Xizang, China
105	26	C871		KY068746	KY068908	KY068414	KY068581	N. confucianus	included	included	included	included	47	Gongbu, Xizang, China
081	24	CBG07003		KY068747	KY068909	KY068415	KY068582	N. confucianus Mentosus	included	included	included	included	41	Chayu, Xizang, China
082	24	CBG07004		KY068748	KY068910	KY068416	KY068583	N. confucianus Mentosus	included	included	included	included	41	Chayu, Xizang, China
083	24	CBG07007		KY068749	KY068911	KY068417		N. confucianus Mentosus	included	included	────	────	41	Chayu, Xizang, China
084	24	CBG07010		KY068750	KY068912	KY068418		N. confucianus Mentosus	included	included	────	────	41	Chayu, Xizang, China
085	24	CBG07011		KY068751	KY068913	KY068419	KY068584	N. confucianus Mentosus	included	included	included	included	41	Chayu, Xizang, China
078	22	DPL1831		KY068752	KY068914	KY068420	KY068585	N. confucianus	included	included	included	included	7	Bac Kan, Viet Nam
079	22	DPL1836		KY068753	KY068915	KY068421		N. confucianus	included	included	included	included	7	Bac Kan, Viet Nam
054	14	DQ1204036	028150	KY068754	KY068916	KY068422	KY068586	N. a. pianmaensis	included	included	included	included	40	Deqin, Yunan, China
086	24	GLGS6810		KY068755	KY068917	KY068423	KY068587	N. confucianus Mentosus	included	included	included	included	16	Longyang, Yunnan, China
109	27	GLGS6893		KY068756	KY068918	KY068424	KY068588	N. confucianus yaoshanensis	included	included	included	included	16	Longyang, Yunnan, China
055	14	H0281	020820	KY068757	KY068919	KY068425	KY068589	N. a. pianmaensis	included	included	included	included	24	Dali, Yunnan, China
088	23	H201301005		KY068758	KY068920	KY068426	KY068590	N. lotipes	included	included	included	included	23	Chenzhou, Hunan, China
056	14	H2044	020700	KY068759	KY068921	KY068427	KY068591	N. a. pianmaensis	included	included	included	included	31	Baoshan, Yunnan, China
022	9	HN0003		KY068760	KY068922	KY068428	KY068592	N. huang	included	included	included	included	1	Jianfengling, Hainan, China
023	9	HN0009		KY068761	KY068923	KY068429	KY068593	N. huang	included	included	included	included	1	Jianfengling, Hainan, China
024	9	HN0010		KY068762	KY068924	KY068430	KY068594	N. huang	included	included	included	included	1	Jianfengling, Hainan, China
025	9	HN0011		KY068763	KY068925	KY068431	KY068595	N. huang	included	included	included	included	1	Jianfengling, Hainan, China
026	9	HN0015		KY068764	KY068926	KY068432	KY068596	N. huang	included	included	included	included	1	Jianfengling, Hainan, China
089	23	HN109		JF714941*		KY068435	KY068599	N. lotipes	included	included	────	────	2	Qiongzhong, Hainan, China
090	23	HN113		JF714942*			KY068600	N. lotipes	included	included	────	────	2	Qiongzhong, Hainan, China
135	30	HNL003		KY068767	KY068929	KY068436	KY068601	N. confucianus	included	included	included	included	25	Ninglang, Yunnan, China
091	23	HS1302001	032755	KY068768	KY068930	KY068437	KY068602	N. lotipes	included	included	included	included	48	Tunxi, Anhui, China
033	10	LS13121145		KY068769	KY068931	KY068438	KY068603	N. brahma	included	included	included	included	26	Lushui, Yunnan, China
087	24	LS13121185		KY068770	KY068932	KY068439	KY068604	N. confucianus Mentosus	included	included	included	included	26	Lushui, Yunnan, China
038	12	LS1312756		KY068771	KY068933	KY068440	KY068605	N. eha nius	included	included	included	included	26	Lushui, Yunnan, China
039	12	LS1312781		KY068772	KY068934	KY068441	KY068606	N. eha nius	included	included	included	included	26	Lushui, Yunnan, China
034	10	LS1312863		KY068773	KY068935	KY068442	KY068607	N. brahma	included	included	included	included	26	Lushui, Yunnan, China
057	14	PM1311382		KY068777	KY068939	KY068446	KY068611	N. a. pianmaensis	included	included	included	included	27	Pianma, Yunnan, China
040	12	PM1311484		KY068778	KY068940	KY068447	KY068612	N. eha nius	included	included	included	included	27	Pianma, Yunnan, China
041	12	PM1311523		KY068779	KY068941	KY068448	KY068613	N. eha nius	included	included	included	included	27	Pianma, Yunnan, China
058	14	PM1311524		KY068780	KY068942	KY068449	KY068614	N. a. pianmaensis	included	included	included	included	27	Pianma, Yunnan, China
035	10	PM1312181		KY068774	KY068936	KY068443	KY068608	N. brahma	included	included	included	included	27	Pianma, Yunnan, China
036	10	PM1312193		KY068775	KY068937	KY068444	KY068609	N. brahma	included	included	included	included	27	Pianma, Yunnan, China
037	10	PM1312297		KY068776	KY068938	KY068445	KY068610	N. brahma	included	included	included	included	27	Pianma, Yunnan, China
059	14	TC1303087		KY068781	KY068945	KY068452	KY068617	N. a. pianmaensis	included	included	included	included	22	Tengchong, Yunnan, China
160		TD40		KY068782	KY068946	KY068453	KY068618	Chiromyscus langbianis	included	included	included	────	4	Tam Dao No, Vinh Phuc, Viet Nam
161		TD50		KY068783	KY068947	KY068454	KY068619	Chiromyscus langbianis	included	included	included	────	4	Tam Dao No, Vinh Phuc, Viet Nam
076	21	TW0008		KY068784	KY068948	KY068455	KY068620	N. coninga	included	included	included	included	19	Yinan, Taiwan, China
067	17	TW0040		KY068785	KY068949	KY068456	KY068621	N. culturatus	included	included	included	included	15	Taizhong, Taiwan, China
068	17	TW1271		KY068786	KY068950	KY068457	KY068622	N. culturatus	included	included	included	included	19	Yinan, Taiwan, China
077	21	TW2921		KY068787	KY068951	KY068458	KY068623	N. coninga	included	included	included	included	11	Nantou, Taiwan, China
005	5	XN95		KY068788	KY068952	KY068459	KY068624	N. fulvescens	included	included	included	included	3	Xuan Nha NR, Sonla, Viet Nam
006	5	XN96		KY068789	KY068953	KY068460	KY068625	N. fulvescens	included	included	included	included	3	Xuan Nha NR, Sonla, Viet Nam
063	14	Y204021		KY068790	KY068954	KY068461	KY068626	N. andersoni	included	included	included	included	44	Jinfoshan, Chongqing, China
092	23	Y204047		KY068791	KY068955	KY068462	KY068627	N. lotipes	included	included	included	included	44	Jinfoshan, Chongqing, China
162		YP22627		KY068792	KY068956	KY068463	KY068628	Chiromyscus langbianis	included	included	included	────	1	Jianfengling, Hainan, China
137	30	Z201310045	032933	KY068793	KY068957	KY068464	KY068629	N. confucianus naoniuensis	included	included	included	included	67	Tuquan, Jinlin, China
138	30	Z201310047	032977	KY068794	KY068958	KY068465	KY068630	N. confucianus naoniuensis	included	included	included	included	67	Tuquan, Jinlin, China
139	30	Z201310049	032948	KY068795	KY068959	KY068466	KY068631	N. confucianus naoniuensis	included	included	included	included	67	Tuquan, Jinlin, China
140	30	Z201310071	032839	KY068796	KY068960	KY068467	KY068632	N. confucianus naoniuensis	included	included	included	included	67	Tuquan, Jinlin, China
141	30	Z201311074	033441	KY068797	KY068961	KY068468	KY068633	N. confucianus chihliensis	included	included	included	included	66	Beizhen, Liaoning, China
142	30	Z201311090	032959	KY068798	KY068962	KY068469	KY068634	N. confucianus chihliensis	included	included	included	included	65	Tangshan, Hebei, China
143	30	Z201311096	032929	KY068799	KY068963	KY068470	KY068635	N. confucianus chihliensis	included	included	included	included	65	Tangshan, Hebei, China
144	30	Z201311103	032940	KY068800	KY068964	KY068471	KY068636	N. confucianus chihliensis	included	included	included	included	65	Tangshan, Hebei, China
069	18	Z201311107	032914	KY068801	KY068965	KY068472	KY068637	N. confucianus sacer	included	included	included	included	62	Yantai, Shandong, China
070	18	Z201311113	032824	KY068802	KY068966	KY068473	KY068638	N. confucianus sacer	included	included	included	included	62	Yantai, Shandong, China
071	18	Z201311115	032898	KY068803	KY068967	KY068474	KY068639	N. confucianus sacer	included	included	included	included	62	Yantai, Shandong, China
072	18	Z201311116	032944	KY068804	KY068968	KY068475	KY068640	N. confucianus sacer	included	included	included	included	62	Yantai, Shandong, China
073	18	Z201311117	032828	KY068805	KY068969	KY068476	KY068641	N. confucianus sacer	included	included	included	included	62	Yantai, Shandong, China
145	30	Z201311124	032934	KY068806	KY068970	KY068477	KY068642	N. confucianus	included	included	included	included	63	Yuxian, Shanxi, China
146	30	Z201311132	032907	KY068807	KY068971	KY068478	KY068643	N. confucianus luticolor	included	included	included	included	61	Yanan, Shaanxi, China
147	30	Z201311133	032958	KY068808	KY068972	KY068479	KY068644	N. confucianus luticolor	included	included	included	included	61	Yanan, Shaanxi, China
148	30	Z201311141	032955	KY068809	KY068973	KY068480	KY068645	N. confucianus luticolor	included	included	included	included	61	Yanan, Shaanxi, China
149	30	Z201311149	032932	KY068810	KY068974	KY068481	KY068646	N. confucianus canorus	included	included	included	included	58	Wenxian, Gansu, China
150	30	Z201311161	032826	KY068811	KY068975	KY068482	KY068647	N. confucianus canorus	included	included	included	included	58	Wenxian, Gansu, China
151	30	Z201311164	032830	KY068812	KY068976	KY068483	KY068648	N. confucianus canorus	included	included	included	included	58	Wenxian, Gansu, China
152	30	Z201311171	032925	KY068813	KY068977	KY068484	KY068649	N. confucianus	included	included	included	included	56	Wanyuan, Sichuan, China
153	30	Z201311181	033420	KY068814	KY068978	KY068485	KY068650	N. confucianus	included	included	included	included	56	Wanyuan, Sichuan, China
093	23	Z201311182	032680	KY068815	KY068979	KY068486	KY068651	N. lotipes	included	included	included	included	54	Wushan, Chongqing, China
154	30	Z201311186	032673	KY068816	KY068980	KY068487	KY068652	N. confucianus	included	included	included	included	54	Wushan, Chongqing, China
094	23	Z201311200	033272	KY068817	KY068981	KY068488	KY068653	N. lotipes	included	included	included	included	42	Yueyang, Hunan, China
155	30	Z201312227	033399	KY068818	KY068982	KY068489	KY068654	N. confucianus	included	included	included	included	51	Susong, Anhui, China
095	23	Z201312258	033364	KY068820	KY068984	KY068491	KY068656	N. lotipes	included	included	included	included	35	Wuyishan, Fujian, China
096	23	Z201312268	033267	KY068821	KY068985	KY068492	KY068657	N. lotipes	included	included	included	included	35	Wuyishan, Fujian, China
027	9	Z201312272	033336	KY068822	KY068986	KY068493	KY068658	N. huang	included	included	included	included	35	Wuyishan, Fujian, China
028	9	Z201312282	033296	KY068823	KY068987	KY068494	KY068659	N. huang	included	included	included	included	35	Wuyishan, Fujian, China
029	9	Z201312286		KY068824	KY068988	KY068495	KY068660	N. huang	included	included	included	included	35	Wuyishan, Fujian, China
097	23	Z201312288	033401	KY068825	KY068989	KY068496	KY068661	N. lotipes	included	included	included	included	39	Lishui, Zhejiang, China
098	23	Z201312348	033410	KY068819	KY068983	KY068490	KY068655	N. lotipes	included	included	included	included	29	Fuzhou, Fujian, China
099	23	Z201312359	032689	KY068826	KY068990	KY068497	KY068662	N. lotipes	included	included	included	included	33	Anjiang, Hunan, China
020	9	Z201312382	033414	KY068827	KY068991	KY068498	KY068663	N. fulvescens	included	included	included	included	38	Jiangkou, Guizhou, China
021	9	Z201312387	033321	KY068828	KY068992	KY068499	KY068664	N. fulvescens	included	included	included	included	38	Jiangkou, Guizhou, China
100	23	Z201312422	032665	KY068829	KY068993	KY068500	KY068665	N. lotipes	included	included	included	included	30	Leishan, Guizhou, China
110	27	Z201401452	032582	KY068830	KY068994	KY068501	KY068666	N. confucianus yaoshanensis	included	included	included	included	12	Jinxiu, Guangxi, China
111	27	Z201401453	032592	KY068831	KY068995	KY068502	KY068667	N. confucianus yaoshanensis	included	included	included	included	12	Jinxiu, Guangxi, China
030	9	Z201401465	032596	KY068832	KY068996	KY068503	KY068668	N. huang	included	included	────	────	12	Jinxiu, Guangxi, China
031	9	Z201401468	032590	KY068833	KY068997	KY068504	KY068669	N. huang	included	included	────	────	12	Jinxiu, Guangxi, China
032	9	Z201401483	032581	KY068834	KY068998	KY068505	KY068670	N. huang	included	included	────	────	8	Dacheng, Guangdong, China
112	27	Z201401500	033051	KY068835	KY068999	KY068506	KY068671	N. confucianus yaoshanensis	included	included	included	included	5	Shangsi, Guangxi, China
101	23	Z201401501	032571	KY068836	KY069000	KY068507	KY068672	N. lotipes	included	included	included	included	5	Shangsi, Guangxi, China
007	5	Z201401502	032567	KY068837	KY069001	KY068508	KY068673	N. fulvescens	included	included	included	included	5	Shangsi, Guangxi, China
008	5	Z201401503	032561	KY068838	KY069002	KY068509	KY068674	N. fulvescens	included	included	included	included	5	Shangsi, Guangxi, China
102	23	Z201401505	032912	KY068839	KY069003	KY068510	KY068675	N. lotipes	included	included	included	included	17	Tianlin, Guangxi, China
115	29	Z201405613	033247	KY068840	KY069004	KY068511	KY068676	N. confucianus yajiangensis	included	included	included	included	50	Yajiang, Sichuan, China
116	29	Z201405615	033199	KY068841	KY069005	KY068512	KY068677	N. confucianus yajiangensis	included	included	included	included	50	Yajiang, Sichuan, China
117	29	Z201405620	033230	KY068842	KY069006	KY068513	KY068678	N. confucianus yajiangensis	included	included	included	included	50	Yajiang, Sichuan, China
064	14	Z201405626	033067	KY068843		KY068514	KY068679	N. andersoni	included	included	────	────	49	Kangding, Sichuan, China
156	30	Z201405629	033248	KY068844	KY069007	KY068515	KY068680	N. confucianus	included	included	included	included	49	Kangding, Sichuan, China
157	30	Z201405690	033207	KY068845	KY069008	KY068516	KY068681	N. confucianus	included	included	included	included	49	Kangding, Sichuan, China
043	13	Z201405692	033163	KY068846	KY069009	KY068517	KY068682	N. excelsior	included	included	included	included	49	Kangding, Sichuan, China
044	13	Z201405693	033166	KY068847	KY069010	KY068518	KY068683	N. excelsior	included	included	included	included	49	Kangding, Sichuan, China
045	13	Z201405694	033167	KY068848	KY069011	KY068519	KY068684	N. excelsior	included	included	included	included	49	Kangding, Sichuan, China
046	13	Z201405699	033168	KY068849	KY069012	KY068520	KY068685	N. excelsior	included	included	included	included	49	Kangding, Sichuan, China
047	13	Z201405703	033173	KY068850	KY069013	KY068521	KY068686	N. excelsior	included	included	included	included	46	Emei, Sichuan, China
065	14	Z201405716	033066	KY068851	KY069014	KY068522	KY068687	N. andersoni	included	included	included	included	46	Emei, Sichuan, China
120	29	Z20140901	033282	KY068852	KY069015	KY068523	KY068688	N. confucianus yushuensis	included	included	included	included	40	Deqin, Yunan, China
121	29	Z20140902	033283	KY068853	KY069016	KY068524	KY068689	N. confucianus yushuensis	included	included	included	included	40	Deqin, Yunan, China
114	29	Z20140905	033286	KY068854	KY069017	KY068525	KY068690	N. confucianus deqinensis	included	included	included	included	40	Deqin, Yunan, China
* downlode from NCBI
