# Supplementary material for: Multi-locus phylogeny using topotype specimens sheds light on the systematics of Niviventer (Rodentia, Muridae) in China
Source: BMC Evol Biol. 2016 Dec 1;16:261. doi: 10.1186/s12862-016-0832-8 (PMC5133754; doi:10.1186/s12862-016-0832-8)
Supplement: Additional file 2:Table S2. — Sequence information downloaded from GenBank and used as outgroups. (XLSX 60 kb) [file 12862_2016_832_MOESM2_ESM.xlsx]

## Sheet: Sequence download from GenBank
Collected Number	sample number in recent study	In recent study	name from GenBank	In Lu et al., 2015	CYTB	IRBP			Location of specimen	Reference	CYTB gene tree	Concatenated tree	BEAST	BPP
AJG164	DQ191483_rapit	group 1	N. rapit	N. rapit	DQ191483*		DQ191512*		BukitBaka-BukitRaya National Park, Borneo Island, Indonesia	Jansa et al., 2006	Included	included
UMMZ174435	HQ877098_rapit_UMMZ174435	group 1	N. rapit		HQ877098*			GQ405387*	West Kalimantan, Bukit Baka-Bukit Raya National Park Indonesia	Gorog et al., 2003	included	included
R3077	HM217402_sp2_R3077	group 2	N. sp. 1	N. sp.2MP-2010	HM217402*		HM217640*		Kanchanaburi, Thailand	Pages et al., 2010	included	included
46Nfu_28	JN675479_fulvescens_46Nfu_28	group 2	N. fulvescens		JN675479*				Thailand	Aplin et al., 2011	included
UNIMAS2082	JF436979_cremoriventer_UNIMAS2082	group 3	N. cremoriventer		HQ877099*				Malaysia	Md Tamrin et al., Unpublished	included	included
RG033	JF436981_cremoriventer_RG033	group 3	N. cremoriventer		JF436981*				Malaysia	Md Tamrin et al., Unpublished	included	included
UNIMAS2078	JF436992_cremoriventer_UNIMAS2078	group 3	N. cremoriventer		JF436992*				Malaysia	Md Tamrin et al., Unpublished	included
RG067	JF436993_cremoriventer_RG067	group 3	N. cremoriventer		JF436993*				Malaysia	Md Tamrin et al., Unpublished	included
RG076	JF436994_cremoriventer_RG076	group 3	N. cremoriventer		JF436994*				Malaysia	Md Tamrin et al., Unpublished	included
RG094	JF436998_cremoriventer_RG094	group 3	N. cremoriventer		JF436998*				Malaysia	Md Tamrin et al., Unpublished	included
TK153660	JF437007_cremoriventer_TK153660	group 3	N. cremoriventer		JF437007*				Malaysia	Md Tamrin et al., Unpublished	included
TK153635	JF437008_cremoriventer_TK153635	group 3	N. cremoriventer		JF437008*				Malaysia	Md Tamrin et al., Unpublished	included
TK153661	JF437009_cremoriventer_TK153661	group 3	N. cremoriventer		JF437009*				Malaysia	Md Tamrin et al., Unpublished	included
RG105	JF437013_cremoriventer_RG105	group 3	N. cremoriventer		JF437013*				Malaysia	Md Tamrin et al., Unpublished	included
TK152337	JF437021_cremoriventer_TK152337	group 3	N. cremoriventer		JF437021*				Malaysia	Md Tamrin et al., Unpublished	included
FMNH_35796	KJ607284_cremoriventer_FMNH_35796	group 3	N. sp1	N. confucianus complex 3	KJ607284*				Xunhua,Qinghai, China, China	Rowe, unpublished	included
FMNH212795	KC878161_bukit_FMNH212795	group 4	N. bukit		KC878161*				Mt. Gede, Java	Achmadi, 2013	included	included
FMNH212796	KC878162_bukit_FMNH212796	group 4	N. bukit		KC878162*		KC878235*	KC878196*	Mt. Gede, Java	Achmadi, 2013	included	included
FMNH212797	KC878163_bukit_FMNH212797	group 4	N. bukit		KC878163*				Mt. Gede, Java	Achmadi, 2013	included	included
M38541	KC878164_bukit_WAM_M38541	group 4	N. bukit		KC878164*			KC878197*	Mt. Gede, Java	Achmadi, 2013	included	included
T-1086	AM408344_niviventer	group 5	N. niviventer	N. huang	AM408344*		AM408323*	AM910969*	CaoPhong, Hoa,Binh, VietNam	Michaux et al., 2007	included	included
K_44	FJ665439_huang_K_44	group 5	N.huang	N. huang	FJ665439*				Nam Cat Tien NP, Vietnam	Balakirev et al., 2010	included
K_60	FJ665440_huang_K_60	group 5	N.huang	N. huang	FJ665440*				Nam Cat Tien NP, Vietnam	Balakirev et al., 2010	included	included
K_59	FJ665466_huang_K_59	group 5	N.huang	N. huang	FJ665466*				Nam Cat Tien NP, Vietnam	Balakirev et al., 2010	included
LO_4	GU456988_huang_LO_4	group 5	N.huang	N. huang	GU456988*				Lo G oXa Mat NR, Vietnam	Balakirev et al., 2010	included
LO9	GU456989_huang_LO9	group 5	N.huang	N. huang	GU456989*				Lo G oXa Mat NR, Vietnam	Balakirev et al., 2010	included
LO8	GU456990_huang_LO8	group 5	N.huang	N. huang	GU456990*				Lo G oXa Mat NR, Vietnam	Balakirev et al., 2010	included
R3427	HM217416_fulvescens_R3427	group 5	N. fulvescens	N. huang	HM217416*				Loei, Thailand	Pages et al., 2010	included
R3429	HM217417_fulvescens_R3429	group 5	N. fulvescens	N. huang	HM217417*				Loei, Thailand	Pages et al., 2010	included
R3459	HM217419_fulvescens_R3459	group 5	N. fulvescens	N. huang	HM217419*				Loei, Thailand	Pages et al., 2010	included
R4497	HM217461_fulvescens_R4497	group 5	N. fulvescens	N. huang	HM217461*				Phrae, Thailand	Pages et al., 2010	included
R4525	HM217464_fulvescen_R4525	group 5	N. fulvescens	N. huang	HM217464*				Loei, Thailand	Pages et al., 2010	included
R4723	HM217465_fulvescens_R4723	group 5	N. fulvescens	N. huang	HM217465*		HM217702*		Loei, Thailand	Pages et al., 2010	included	included
HCBNF01	KC010103_fulvescens_HCBNF01	group 5	N. fulvescens		KC010103*				Thailand	Latinne,2013	included
HCBNF02	KC010104_fulvescens_HCBNF02	group 5	N. fulvescens		KC010104*				Thailand	Latinne,2013	included
HCBNF03	KC010105_fulvescens_HCBNF03	group 5	N. fulvescens		KC010105*				Thailand	Latinne,2013	included
HCBNF04	KC010106_fulvescens_HCBNF04	group 5	N. fulvescens		KC010106*				Thailand	Latinne,2013	included
HCBNF05	KC010107_fulvescens_HCBNF05	group 5	N. fulvescens		KC010107*				Thailand	Latinne,2013	included
GX-PX2	Niviventer_sp1_GX_PX2	group 5	N. sp1	N. huang	KF740079*	KF769330*			Pingxiang, Guangxi, China	Lu et al., 2015	included
GX-PX5	Niviventer_sp1_GX_PX5	group 5	N. sp1	N. huang	KF740080*	KF769331*			Pingxiang, Guangxi, China	Lu et al., 2015	included
YN-LC109	Niviventer_sp1_YN_LC109	group 5	N. sp1	N. huang	KF740284*	KF769380*			Lincang Snow Mountain, Lincang, Yunnan, China	Lu et al., 2015	included
YN-LC112	Niviventer_sp1_YN_LC112	group 5	N. sp1	N. huang	KF740285*	KF769381*			Lincang Snow Mountain, Lincang, Yunnan, China	Lu et al., 2015	included
YN-LC139	Niviventer_sp1_YN_LC139	group 5	N. sp1	N. huang	KF740287*	KF769383*			Lincang Snow Mountain, Lincang, Yunnan, China	Lu et al., 2015	included
R3212	HM217409_sp1_R3212	group 6	N. sp. 2	N. sp.1MP-2010	HM217409*		HM217647*		Kanchanaburi, Thailand	Pages et al., 2010	included	included
HCBNH01	KC010085_hinpoon_HCBNH01	group 7	N. hinpoon		KC010085*				Thailand	Latinne,2013	included	included
HCBNH02	KC010086_hinpoon_HCBNH02	group 7	N. hinpoon		KC010086*				Thailand	Latinne,2013	included
HCBNH03	KC010087_hinpoon_HCBNH03	group 7	N. hinpoon		KC010087*				Thailand	Latinne,2013	included
HCBNH04	KC010088_hinpoon_HCBNH04	group 7	N. hinpoon		KC010088*				Thailand	Latinne,2013	included
HCBNH05	KC010089_hinpoon_HCBNH05	group 7	N. hinpoon		KC010089*				Thailand	Latinne,2013	included
HCBNH06	KC010090_hinpoon_HCBNH06	group 7	N. hinpoon		KC010090*				Thailand	Latinne,2013	included
HCBNH07	KC010091_hinpoon_HCBNH07	group 7	N. hinpoon		KC010091*				Thailand	Latinne,2013	included
HCBNH08	KC010092_hinpoon_HCBNH08	group 7	N. hinpoon		KC010092*				Thailand	Latinne,2013	included
HCBNH09	KC010093_hinpoon_HCBNH09	group 7	N. hinpoon		KC010093*				Thailand	Latinne,2013	included
HCBNH10	KC010094_hinpoon_HCBNH10	group 7	N. hinpoon		KC010094*				Thailand	Latinne,2013	included
HCBNH11	KC010095_hinpoon_HCBNH11	group 7	N. hinpoon		KC010095*				Thailand	Latinne,2013	included
HCBNH12	KC010096_hinpoon_HCBNH12	group 7	N. hinpoon		KC010096*				Thailand	Latinne,2013	included
HCBNH13	KC010097_hinpoon_HCBNH13	group 7	N. hinpoon		KC010097*				Thailand	Latinne,2013	included
HCBNH15	KC010099_hinpoon_HCBNH15	group 7	N. hinpoon		KC010099*				Thailand	Latinne,2013	included
HCBNH17	KC010101_hinpoon_HCBNH17	group 7	N. hinpoon		KC010101*				Thailand	Latinne,2013	included
HCBNH18	KC010102_hinpoon_HCBNH18	group 7	N. hinpoon		KC010102*				Thailand	Latinne,2013	included	included
Wls011	EF053030_cremoriventer_Wls011	group 8	N. cremoriventer	N. fulvescens	EF053030*				Wuliang Mount, Jingdong, Yunnan, China, China	Jin et al., 2007	included
Wls023	EF053031_cremoriventer_Wls023	group 8	N. cremoriventer	N. fulvescens	EF053031*				Wuliang Mount, Jingdong, Yunnan, China, China	Jin et al., 2007	included	included
Wls022	EF053032_cremoriventer_Wls022	group 8	N. cremoriventer	N. fulvescens	EF053032*				Wuliang Mount, Jingdong, Yunnan, China, China	Jin et al., 2007	included
SH_25	FJ665443_fulvescens_SH_25	group 8	N. fulvescens	N. fulvescens	FJ665443*				Hoang Lien NP, Vietnam	Balakirev et al., 2010	included
SH_9	FJ665447_fulvescens_SH_9	group 8	N. fulvescens	N. fulvescens	FJ665447*				Hoang Lien NP, Vietnam	Balakirev et al., 2010	included
SH_13	FJ665448_fulvescens_SH_13	group 8	N. fulvescens	N. fulvescens	FJ665448*				Hoang Lien NP, Vietnam	Balakirev et al., 2010	included
SH_59	FJ665449_fulvescens_SH_59	group 8	N. fulvescens	N. fulvescens	FJ665449*				Hoang Lien NP, Vietnam	Balakirev et al., 2010	included
SH_11	FJ665462_fulvescens_SH_11	group 8	N. fulvescens	N. fulvescens	FJ665462*				Hoang Lien NP, Vietnam	Balakirev et al., 2010	included
SH_14	FJ665463_fulvescens_SH_14	group 8	N. fulvescens	N. fulvescens	FJ665463*				Hoang Lien NP, Vietnam	Balakirev et al., 2010	included
SH_22	FJ665465_fulvescens_SH_22	group 8	N. fulvescens	N. fulvescens	FJ665465*				Hoang Lien NP, Vietnam	Balakirev et al., 2010	included
SH_164	GU457003_fulvescens_SH_164	group 8	N. fulvescens	N. fulvescens	GU457003*				Hoang Lien NP, Vietnam	Balakirev et al., 2010	included
SH_157	GU457004_fulvescens_SH_157	group 8	N. fulvescens	N. fulvescens	GU457004*				Hoang Lien NP, Vietnam	Balakirev et al., 2010	included
SH_127	GU457005_fulvescens_SH_127	group 8	N. fulvescens	N. fulvescens	GU457005*				Hoang Lien NP, Vietnam	Balakirev et al., 2010	included
XZ-ZM02	Niviventer_sp1_XZ_ZM02	group 8	N. sp1	N. fulvescens	KF740223*				Nyalam, Tibet, China	Lu et al., 2015	included
XZ-ZM11	Niviventer_sp1_XZ_ZM11	group 8	N. sp1	N. fulvescens	KF740224*				Nyalam, Tibet, China	Lu et al., 2015	included
XZ-ZM12	Niviventer_sp1_XZ_ZM12	group 8	N. sp1	N. fulvescens	KF740225*				Nyalam, Tibet, China	Lu et al., 2015	included
XZ-ZM17	Niviventer_sp1_XZ_ZM17	group 8	N. sp1	N. fulvescens	KF740226*	KF769369*			Nyalam, Tibet, China	Lu et al., 2015	included
YN-LC090	Niviventer_sp1_YN_LC090	group 8	N. sp1	N. fulvescens	KF740278*	KF769374*			Lincang Snow Mountain, Lincang, Yunnan, China	Lu et al., 2015	included
YN-LC096	Niviventer_sp1_YN_LC096	group 8	N. sp1	N. fulvescens	KF740280*	KF769376*			Lincang Snow Mountain, Lincang, Yunnan, China	Lu et al., 2015	included
YN-LC108	Niviventer_sp1_YN_LC108	group 8	N. sp1	N. fulvescens	KF740283*	KF769379*			Lincang Snow Mountain, Lincang, Yunnan, China	Lu et al., 2015	included
YN-TC481	Niviventer_sp1_YN_TC481	group 8	N. sp1	N. fulvescens	KF740295*	KF769389*			Tengchong, Yunnan, China	Lu et al., 2015	included
HN126	HM031675_fulvescens_HN126	group 9	N. fulvescens	N. ling	HM031675*				Wuzhishan, Hainan, China	Lu et al., 2012	included
BWS17	JF714932_fulvescens_BWS17	group 9	N. fulvescens		JF714932*				Chengmai, Hainan, China	Lu, et al., 2012	included
BWS11	JF714933_fulvescens_BWS11	group 9	N. fulvescens		JF714933*				Chengmai, Hainan, China	Lu, et al., 2012	included
BWS07	JF714934_fulvescens_BWS07	group 9	N. fulvescens		JF714934*				Chengmai, Hainan, China	Lu, et al., 2012	included
BWS15	JF714935_fulvescens_BWS15	group 9	N. fulvescens		JF714935*				Chengmai, Hainan, China	Lu, et al., 2012	included
HN129	JF714936_fulvescens_HN129	group 9	N. fulvescens	N. ling	JF714936*	KF769347*			Wuzhishan, Hainan, China	Lu, et al., 2012	included	included
BWS35	JF714937_fulvescens_BWS35	group 9	N. fulvescens		JF714937*				Chengmai, Hainan, China	Lu, et al., 2012	included
BWS43	JF714938_fulvescens_BWS43	group 9	N. fulvescens		JF714938*				Chengmai, Hainan, China	Lu, et al., 2012	included
HN130	JF714939_fulvescens_HN130	group 9	N. fulvescens	N. ling	JF714939*				Wuzhishan, Hainan, China	Lu, et al., 2012	included	included
HN124	JF714940_fulvescens_HN124	group 9	N. fulvescens	N. ling	JF714940*				Wuzhishan, Hainan, China	Lu, et al., 2012	included
DA10017	Niviventer_sp1_da10017	group 9	N. sp1	N. ling	KF740037*				Gongga Mountain, Luding, Sichuan, China	Lu et al., 2015	included
DA10018	Niviventer_sp1_da10018	group 9	N. sp1	N. ling	KF740038*	KF769324*			Gongga Mountain, Luding, Sichuan, China	Lu et al., 2015	included
DA10019	Niviventer_sp1_da10019	group 9	N. sp1	N. ling	KF740039*				Gongga Mountain, Luding, Sichuan, China	Lu et al., 2015	included
DA10020	Niviventer_sp1_da10020	group 9	N. sp1	N. ling	KF740040*				Gongga Mountain, Luding, Sichuan, China	Lu et al., 2015	included
DA10026	Niviventer_sp1_da10026	group 9	N. sp1	N. ling	KF740041*				Gongga Mountain, Luding, Sichuan, China	Lu et al., 2015	included
DA20042	Niviventer_sp1_da20042	group 9	N. sp1	N. ling	KF740051*	KF769325*			Gongga Mountain, Luding, Sichuan, China	Lu et al., 2015	included
DA20051	Niviventer_sp1_da20051	group 9	N. sp1	N. ling	KF740053*				Gongga Mountain, Luding, Sichuan, China	Lu et al., 2015	included
DA20053	Niviventer_sp1_da20053	group 9	N. sp1	N. ling	KF740055*				Gongga Mountain, Luding, Sichuan, China	Lu et al., 2015	included
DB10027	Niviventer_sp1_db10027	group 9	N. sp1	N. ling	KF740059*				Gongga Mountain, Luding, Sichuan, China	Lu et al., 2015	included
FJ-WYS02	Niviventer_sp1_FJ_WYS02	group 9	N. sp1	N. ling	KF740073*	KF769326*	KF769326*		Wuyishan, Fujian, Chinag	Lu et al., 2015	included	included
FJ-WYS10	Niviventer_sp1_FJ_WYS10	group 9	N. sp1	N. ling	KF740076*	KF769329*	KF769329*		Wuyishan, Fujian, Chinag	Lu et al., 2015	included	included
GZ-CS16	Niviventer_sp1_GZ_Z_CS16	group 9	N. sp1	N. ling	KF740083*	KF769333*			Chishui, Guizhou, China	Lu et al., 2015	included
HB-XS106	Niviventer_sp1_HB_XS106	group 9	N. sp1	N. ling	KF740107*	KF769340*			Longmenhe, Xingshan, Hubei, China	Lu et al., 2015	included
HN162	Niviventer_sp1_HN162	group 9	N. sp1	N. ling	KF740123*	KF769349*			Qiongzhong,Hainan, China	Lu et al., 2015	included
HTC317	Niviventer_sp1_htc317	group 9	N. sp1	N. ling	KF740131*	KF769354*			Tangjiahe, Qingchuan, Sichuan, China	Lu et al., 2015	included
JCD106	Niviventer_sp1_jcd106	group 9	N. sp1	N. ling	KF740147*				Tangjiahe, Qingchuan, Sichuan, China	Lu et al., 2015	included
MB10007	Niviventer_sp1_mb10007	group 9	N. sp1	N. ling	KF740184*				Gongga Mountain, Luding, Sichuan, China	Lu et al., 2015	included
YN-GS90	Niviventer_sp1_YN_GS90	group 9	N. sp1	N. ling	KF740268*				Gongshan, Yunnan, China	Lu et al., 2015	included
YN-LC107	Niviventer_sp1_YN_LC107	group 9	N. sp1	N. ling	KF740282*	KF769378*			Lincang Snow Mountain, Lincang, Yunnan, China	Lu et al., 2015	included
YN-LC173	Niviventer_sp1_YN_LC173	group 9	N. sp1	N. ling	KF740289*	KF769385*			Lincang Snow Mountain, Lincang, Yunnan, China	Lu et al., 2015	included
YN-TC287	Niviventer_sp1_YN_TC287	group 9	N. sp1	N. ling	KF740292*				Tengchong, Yunnan, China	Lu et al., 2015	included
YN-TC288	Niviventer_sp1_YN_TC288	group 9	N. sp1	N. ling	KF740293*	KF769387*			Tengchong, Yunnan, China	Lu et al., 2015	included
ZJ-QY018	Niviventer_sp1_ZJ_QY018	group 9	N. sp1	N. ling	KF740305*	KF769397*			Qingyuan, Zhejiang, China	Lu et al., 2015	included
Glgs017	EF053011_brahma_Glgs017	group 10	N. brahma	N. brahma	EF053011*				Gaoligong, Lushui, Yunnan, China, China	Jin et al., 2007	included	included
XZ-YD49	Niviventer_sp1_XZ_YD49	group 11	N. sp1	N. eha complex	KF740221*	KF769367*	KF769367*		Yadong, Tibet, China	Lu et al., 2015	included	included
XZ-YD50	Niviventer_sp1_XZ_YD50	group 11	N. sp1	N. eha complex	KF740222*	KF769368*	KF740222*		Yadong, Tibet, China	Lu et al., 2015	included
GZB225	Niviventer_sp1_gzb225	group 12	N. sp1	N. eha complex	KF740082*	KF769332*			Baimang Snow Mountain, Deqin, Yunnan, China	Lu et al., 2015	included	included
MSWC164	DQ191482_excelsior	group 13	N. excelsior	N. andersoni complex 1	DQ191482*				Shimian, Sichuan, China, China	Jansa et al., 2006	included
XZC002	GU479929_excelsior_XZC002	group 13	N. excelsior	N. andersoni complex 1	GU479929*				Chawalong, Tibet, China, China	Chen et al., 2011	included
XZC004	GU479930_excelsior_XZC004	group 13	N. excelsior	N. andersoni complex 1	GU479930*				Linzhi, Tibet, China, China	Chen et al., 2011	included
XZC006	GU479931_excelsior_XZC006	group 13	N. excelsior	N. andersoni complex 1	GU479931*				Chawalong, Tibet, China, China	Chen et al., 2011	included
XZC007	GU479932_excelsior_XZC007	group 13	N. excelsior	N. andersoni complex 1	GU479932*				Chawalong, Tibet, China, China	Chen et al., 2011	included
XZC010	GU479933_excelsior_XZC010	group 13	N. excelsior	N. andersoni complex 1	GU479933*				Chawalong, Tibet, China, China	Chen et al., 2011	included
XZC012	GU479935_excelsior_XZC012	group 13	N. excelsior	N. andersoni complex 1	GU479935*				Chawalong, Tibet, China, China	Chen et al., 2011	included
SCSH1	GU479938_excelsior_SCSH1	group 13	N. excelsior	N. andersoni complex 1	GU479938*				Luhuo, Sichuan, China, China	Chen et al., 2011	included
SCSH3	GU479939_excelsior_SCSH3	group 13	N. excelsior	N. andersoni complex 1	GU479939*				Luhuo, Sichuan, China, China	Chen et al., 2011	included
CWL52	HM037044_excelsior_CWL52	group 13	N. excelsior	N. andersoni complex 1	HM037044*				Chawalong, Tibet, China, China	Chen et al., 2010	included	included
BT003	HM037045_excelsior_BT003	group 13	N. excelsior	N. andersoni complex 1	HM037045*				Batang, Sichuan, China, China	Chen et al., 2010	included
YJ002	HM037046_excelsior_YJ002	group 13	N. excelsior	N. andersoni complex 1	HM037046*				Yajiang, Sichuan, China,China	Chen et al., 2010	included	included
030	EF053004_excelsior_030	group 14	N. andersoni	N. andersoni complex 3	EF053004*				Ailao Mount, Jingdong, Yunnan, China, China	Jin et al., 2007	included
5043	EF053005_excelsior_04043	group 14	N. andersoni	N. andersoni complex 3	EF053005*				Ailao Mount, Jingdong, Yunnan, China, China	Jin et al., 2007	included
5070	EF053006_excelsior_070	group 14	N. andersoni	N. andersoni complex 3	EF053006*				Ailao Mount, Jingdong, Yunnan, China, China	Jin et al., 2007	included
5029	EF053007_excelsior_029	group 14	N. andersoni	N. andersoni complex 3	EF053007*				Ailao Mount, Jingdong, Yunnan, China, China	Jin et al., 2007	included
Glgs065	EF053008_excelsior_Glgs065	group 14	N. andersoni	N. andersoni complex 2	EF053008*				Gaoligong, Lushui, Yunnan, China, China	Jin et al., 2007	included
Glgs066	EF053009_excelsior_Glgs066	group 14	N. andersoni	N. andersoni complex 2	EF053009*				Gaoligong, Lushui, Yunnan, China, China	Jin et al., 2007	included	included
XZC011	GU479934_excelsior_XZC011	group 14	N. andersoni	N. andersoni complex 3	GU479934*				Chawalong, Tibet, China, China	Chen et al., 2011	included
SCSD003	GU479936_excelsior_SCSD003	group 14	N. excelsior	N. andersoni complex 5	GU479936*				Danba, Sichuan, China, China	Chen et al., 2011	included
SCE032	GU479937_excelsior_SCE032	group 14	N. excelsior	N. andersoni complex 4	GU479937*				Jiulong, Sichuan, China, China	Chen et al., 2011	included
SCSK3	GU479940_excelsior_SCSK3	group 14	N. excelsior	N. andersoni complex 5	GU479940*				Kangding, Sichuan, China, China	Chen et al., 2011	included	included
SCSL007	GU479941_excelsior_SCSL007	group 14	N. excelsior	N. andersoni complex 5	GU479941*				Erlangshan, Sichuan, China, China	Chen et al., 2011	included
JL003	HM037047_excelsior_JL003	group 14	N. andersoni	N. andersoni complex 4	HM037047*				Jiulong, Sichuan, China,China	Chen et al., 2010	included
JJSA608	HM037048_andersoni_JJSA608	group 14	N. andersoni	N. andersoni complex 5	HM037048*				Jiajinshan, Sichuan, China, China	Chen et al., 2010	included	included
JJSA019	HM037049_andersoni_JJSA019	group 14	N. andersoni	N. andersoni complex 5	HM037049*				Jiajinshan, Sichuan, China, China	Chen et al., 2010	included
JJSA020	HM037050_andersoni_JJSA020	group 14	N. andersoni	N. andersoni complex 5	HM037050*				Jiajinshan, Sichuan, China, China	Chen et al., 2010	included
AYC471	Niviventer_sp1_AYC471	group 14	N. sp1	N. andersoni complex 2	KF739991*				Baimang Snow Mountain, Deqin, Yunnan, China	Lu et al., 2015	included
AYC529	Niviventer_sp1_AYC529	group 14	N. sp1	N. andersoni complex 2	KF739992*				Baimang Snow Mountain, Deqin, Yunnan, China	Lu et al., 2015	included
AYD491	Niviventer_sp1_ayd491	group 14	N. sp1	N. andersoni complex 2	KF739993*	KF769319			Baimang Snow Mountain, Deqin, Yunnan, China	Lu et al., 2015	included
AYD516	Niviventer_sp1_AYD516	group 14	N. sp1	N. andersoni complex 2	KF739995*				Baimang Snow Mountain, Deqin, Yunnan, China	Lu et al., 2015	included
AYD526	Niviventer_sp1_AYD526	group 14	N. sp1	N. andersoni complex 2	KF739996*				Baimang Snow Mountain, Deqin, Yunnan, China	Lu et al., 2015	included
AZ074	Niviventer_sp1_az074	group 14	N. sp1	N. andersoni complex 4	KF740007*				Luojishan, Puge, Sichuan, China	Lu et al., 2015	included
BZA137	Niviventer_sp1_bza137	group 14	N. sp1	N. andersoni complex 2	KF740028*				Baimang Snow Mountain, Deqin, Yunnan, China	Lu et al., 2015	included
BZC449	Niviventer_sp1_bzc449	group 14	N. sp1	N. andersoni complex 2	KF740029*				Baimang Snow Mountain, Deqin, Yunnan, China	Lu et al., 2015	included
BZD446	Niviventer_sp1_BZD446	group 14	N. sp1	N. andersoni complex 2	KF740030*				Baimang Snow Mountain, Deqin, Yunnan, China	Lu et al., 2015	included
CA20266	Niviventer_sp1_ca20266	group 14	N. sp1	N. andersoni complex 4	KF740031*				Gongga Mountain, Luding, Sichuan, China	Lu et al., 2015	included
DB20064	Niviventer_sp1_db20064	group 14	N. sp1	N. andersoni complex 4	KF740072*				Gongga Mountain, Luding, Sichuan, China	Lu et al., 2015	included
HA10233	Niviventer_sp1_ha10233	group 14	N. sp1	N. andersoni complex 4	KF740093*				Gongga Mountain, Luding, Sichuan, China	Lu et al., 2015	included
HHC370	Niviventer_sp1_HHC370	group 14	N. sp1	N. andersoni complex 5	KF740115*	KF769343*			Tangjiahe, Qingchuan, Sichuan, China	Lu et al., 2015	included
HHC371	Niviventer_sp1_HHC371	group 14	N. sp1	N. andersoni complex 5	KF740116*				Tangjiahe, Qingchuan, Sichuan, China	Lu et al., 2015	included
HHC375	Niviventer_sp1_HHC375	group 14	N. sp1	N. andersoni complex 5	KF740117*				Tangjiahe, Qingchuan, Sichuan, China	Lu et al., 2015	included
HHC378	Niviventer_sp1_HHC378	group 14	N. sp1	N. andersoni complex 5	KF740119*				Tangjiahe, Qingchuan, Sichuan, China	Lu et al., 2015	included
HHD366	Niviventer_sp1_HHD366	group 14	N. sp1	N. andersoni complex 5	KF740121*				Tangjiahe, Qingchuan, Sichuan, China	Lu et al., 2015	included
HYC129	Niviventer_sp1_hyc129	group 14	N. sp1	N. andersoni complex 5	KF740139*				Tangjiahe, Qingchuan, Sichuan, China	Lu et al., 2015	included
PB20172	Niviventer_sp1_pb20172	group 14	N. sp1	N. andersoni complex 4	KF740205*				Gongga Mountain, Luding, Sichuan, China	Lu et al., 2015	included
PB20183	Niviventer_sp1_pb20183	group 14	N. sp1	N. andersoni complex 4	KF740206 *	KF978177*			Gongga Mountain, Luding, Sichuan, China	Lu et al., 2015	included
PQ008	Niviventer_sp1_pq008	group 14	N. sp1	N. andersoni complex 5	KF740209*				Shengnongjia, Hubei, China	Lu et al., 2015	included
YA10161	Niviventer_sp1_ya10161	group 14	N. sp1	N. andersoni complex 2	KF740231*				Gongga Mountain, Luding, Sichuan, China	Lu et al., 2015	included
YB20077	Niviventer_sp1_yb20077	group 14	N. sp1	N. andersoni complex 4	KF740257*				Gongga Mountain, Luding, Sichuan, China	Lu et al., 2015	included
YCC396	Niviventer_sp1_ycc396	group 14	N. sp1	N. andersoni complex 5	KF740264*				Tangjiahe, Qingchuan, Sichuan, China	Lu et al., 2015	included
YCC404	Niviventer_sp1_ycc404	group 14	N. sp1	N. andersoni complex 5	KF740265*				Tangjiahe, Qingchuan, Sichuan, China	Lu et al., 2015	included
YCD413	Niviventer_sp1_ycd413	group 14	N. sp1	N. andersoni complex 5	KF740266*	KF769370*			Tangjiahe, Qingchuan, Sichuan, China	Lu et al., 2015	included
YN-LC011	Niviventer_sp1_YN_LC011	group 14	N. sp1	N. andersoni complex 3	KF740270*	KF769371*			Lincang Snow Mountain, Lincang, Yunnan, China	Lu et al., 2015	included
YN-LC013	Niviventer_sp1_YN_LC013	group 14	N. sp1	N. andersoni complex 3	KF740271*				Lincang Snow Mountain, Lincang, Yunnan, China	Lu et al., 2015	included
YN-LC015	Niviventer_sp1_YN_LC015	group 14	N. sp1	N. andersoni complex 2	KF740272*				Lincang Snow Mountain, Lincang, Yunnan, China	Lu et al., 2015	included
YN-LC036	Niviventer_sp1_YN_LC036	group 14	N. sp1	N. andersoni complex 2	KF740274*				Lincang Snow Mountain, Lincang, Yunnan, China	Lu et al., 2015	included
YN-LC063	Niviventer_sp1_YN_LC063	group 14	N. sp1	N. andersoni complex 2	KF740275*				Lincang Snow Mountain, Lincang, Yunnan, China	Lu et al., 2015	included
YN-LC079	Niviventer_sp1_YN_LC079	group 14	N. sp1	N. andersoni complex 2	KF740276*				Lincang Snow Mountain, Lincang, Yunnan, China	Lu et al., 2015	included
YN-ZD188	Niviventer_sp1_YN_ZD188	group 14	N. sp1	N. andersoni complex 1	KF740296*	KF769390*			Shangri-la, Yunnan, China	Lu et al., 2015	included
YN-ZD227	Niviventer_sp1_YN_ZD227	group 14	N. sp1	N. andersoni complex 1	KF740297*				Shangri-la, Yunnan, China	Lu et al., 2015	included
YN-ZD266	Niviventer_sp1_YN_ZD266	group 14	N. sp1	N. andersoni complex 1	KF740298*	KF769391*			Shangri-la, Yunnan, China	Lu et al., 2015	included
	NC_019617_excelsior	group 14	N. andersoni		NC_019617*				Sichuan, China	Chen at al., 2012	included
04047	EF053002_andersoni_04047	group15	N. andersoni	N. andersoni complex 3	EF053002*				Mount Ailao,Jingdong,Yunnan, China,China	Jin et al., 2007	included
003	EF053001_andersoni_003	group16	N. andersoni	N. andersoni complex 1	EF053001*				YuLong Mount, Lijiang, Yunnan, China, China	Jin et al., 2007	included
002	EF053003_andersoni_002	group16	N. andersoni	N. andersoni complex 3	EF053003*				Qinglin,Meixian,Shanxi, China,China	Jin et al., 2007	included
Yu1024	EF053027_culturatus_Yu1024	group 17	N. culturatus	N. culturatus	EF053027*				Nantou, Taiwan, China	Jin et al., 2007	included
Yu1154	EF053028_culturatus_Yu1154	group 17	N. culturatus	N. culturatus	EF053028*				Nantou, Taiwan, China	Jin et al., 2007	included
Yu926	EF053029_culturatus_Yu926	group 17	N. culturatus	N. culturatus	EF053029*				Gaoxiong, Taiwan, China	Jin et al., 2007	included	included
BD_22	FJ665436_bukit_BD_22	group 20	N. bukit	N. bukit	FJ665436*		JQ755956*		BiDup-NuiBa NP, Vietnam	Balakirev et al., 2010	included	included
BD_33	FJ665438_bukit_BD_33	group 20	N. bukit	N. bukit	FJ665438*				BiDup-NuiBa NP, Vietnam	Balakirev et al., 2010	included
K_63	FJ665441_bukit_K_63	group 20	N. bukit	N. bukit	FJ665441*		JQ755957*		Nam Cat Tien NP, Vietnam	Balakirev et al., 2010	included	included
K_13	FJ665442_bukit_K_13	group 20	N. bukit	N. bukit	FJ665442*				Nam Cat Tien NP, Vietnam	Balakirev et al., 2010	included
K_16	FJ665444_bukit_K_16	group 20	N. bukit	N. bukit	FJ665444*				Nam Cat Tien NP, Vietnam	Balakirev et al., 2010	included
K_43	FJ665445_bukit_K_43	group 20	N. bukit	N. bukit	FJ665445*				Nam Cat Tien NP, Vietnam	Balakirev et al., 2010	included
K_46	FJ665446_bukit_K_46	group 20	N. bukit	N. bukit	FJ665446*				Nam Cat Tien NP, Vietnam	Balakirev et al., 2010	included
K_25	FJ665451_bukit_K_25	group 20	N. bukit	N. bukit	FJ665451*				Nam Cat Tien NP, Vietnam	Balakirev et al., 2010	included
K_27	FJ665452_bukit_K_27	group 20	N. bukit	N. bukit	FJ665452*				Nam Cat Tien NP, Vietnam	Balakirev et al., 2010	included
K_29	FJ665453_bukit_K_29	group 20	N. bukit	N. bukit	FJ665453*				Nam Cat Tien NP, Vietnam	Balakirev et al., 2010	included
K_41	FJ665454_bukit_K_41	group 20	N. bukit	N. bukit	FJ665454*				Nam Cat Tien NP, Vietnam	Balakirev et al., 2010	included
K_50	FJ665455_bukit_K_50	group 20	N. bukit	N. bukit	FJ665455*				Nam Cat Tien NP, Vietnam	Balakirev et al., 2010	included
K_7	FJ665456_bukit_K_7	group 20	N. bukit	N. bukit	FJ665456*				Nam Cat Tien NP, Vietnam	Balakirev et al., 2010	included
K_11	FJ665459_bukit_K_11	group 20	N. bukit	N. bukit	FJ665459*				Nam Cat Tien NP, Vietnam	Balakirev et al., 2010	included
K_38	FJ665460_bukit_K_38	group 20	N. bukit	N. bukit	FJ665460*				Nam Cat Tien NP, Vietnam	Balakirev et al., 2010	included
K_40	FJ665461_bukit_K_40	group 20	N. bukit	N. bukit	FJ665461*				Nam Cat Tien NP, Vietnam	Balakirev et al., 2010	included
F19	GU456971_bukit_F19	group 20	N. bukit	N. bukit	GU456971*				Nam Cat Tien NP, Vietnam	Balakirev et al., 2010	included	included
BD_34	GU456972_bukit_BD_34	group 20	N. bukit	N. bukit	GU456972*			KF154052*	BiDup-NuiBa NP, Vietnam	Balakirev et al., 2010	included	included
BD_95	GU456973_bukit_BD_95	group 20	N. bukit	N. bukit	GU456973*			KF154054*	BiDup-NuiBa NP, Vietnam	Balakirev et al., 2010	included	included
BD_96	GU456974_bukit_BD_96	group 20	N. bukit	N. bukit	GU456974*				BiDup-NuiBa NP, Vietnam	Balakirev et al., 2010	included
BD_104	GU456975_bukit_BD_104	group 20	N. bukit	N. bukit	GU456975*				BiDup-NuiBa NP, Vietnam	Balakirev et al., 2010	included
BD_108	GU456976_bukit_BD_108	group 20	N. bukit	N. bukit	GU456976*				BiDup-NuiBa NP, Vietnam	Balakirev et al., 2010	included
BD9_13	GU456977_bukit_BD9_13	group 20	N. bukit	N. bukit	GU456977*				BiDup-NuiBa NP, Vietnam	Balakirev et al., 2010	included
BD9_18	GU456978_bukit_BD9_18	group 20	N. bukit	N. bukit	GU456978*				BiDup-NuiBa NP, Vietnam	Balakirev et al., 2010	included	included
BD9_20	GU456979_bukit_BD9_20	group 20	N. bukit	N. bukit	GU456979*				BiDup-NuiBa NP, Vietnam	Balakirev et al., 2010	included
BD9_21	GU456980_bukit_BD9_21	group 20	N. bukit	N. bukit	GU456980*				BiDup-NuiBa NP, Vietnam	Balakirev et al., 2010	included
BD9_24	GU456981_bukit_BD9_24	group 20	N. bukit	N. bukit	GU456981*				BiDup-NuiBa NP, Vietnam	Balakirev et al., 2010	included
BD9_25	GU456982_bukit_BD9_25	group 20	N. bukit	N. bukit	GU456982*				BiDup-NuiBa NP, Vietnam	Balakirev et al., 2010	included
BD9_26	GU456983_bukit_BD9_26	group 20	N. bukit	N. bukit	GU456983*				BiDup-NuiBa NP, Vietnam	Balakirev et al., 2010	included
BD9_31	GU456984_bukit_BD9_31	group 20	N. bukit	N. bukit	GU456984*				BiDup-NuiBa NP, Vietnam	Balakirev et al., 2010	included
BD9_32	GU456985_bukit_BD9_32	group 20	N. bukit	N. bukit	GU456985*				BiDup-NuiBa NP, Vietnam	Balakirev et al., 2010	included
BD9_36	GU456986_bukit_BD9_36	group 20	N. bukit	N. bukit	GU456986*				BiDup-NuiBa NP, Vietnam	Balakirev et al., 2010	included
BD9_46	GU456987_bukit_BD9_46	group 20	N. bukit	N. bukit	GU456987*				BiDup-NuiBa NP, Vietnam	Balakirev et al., 2010	included
9605	EF053024_coxingi_9605	group 21	N. coxingi	N. coxingi	EF053024*				Yunlin, Taiwan, China	Jin et al., 2007	included	included
9608	EF053025_coxingi_9608	group 21	N. coxingi	N. coxingi	EF053025*				Yunlin, Taiwan, China	Jin et al., 2007	included
Yu675	EF053026_coxingi_Yu675	group 21	N. coxingi	N. coxingi	EF053026*				Gaoxiong, Taiwan, China	Jin et al., 2007	included
GX-PX6	Niviventer_sp1_GX_PX6	group 22	N. sp1	N. lotipes	KF740081*				Pingxiang, Guangxi, China	Lu et al., 2015	included
HN109	JF714941_confucianus_HN109	group 23	N. confucianus	N. lotipes	JF714941*				Qiongzhong,Hainan, China	Lu, et al., 2012	included
HN113	JF714942_confucianus_HN113	group 23	N. confucianus	N. lotipes	JF714942*	KF769344*			Qiongzhong,Hainan, China	Lu, et al., 2012	included
Wencheng_Nc_427	JF796024_confucianus_Wencheng_Nc_427	group 23	N. confucianus		JF796024*				Wencheng, Zhejiang, China	Wang et al., Unpublished	included
Wencheng_Nc_469	JF796025_confucianus_Wencheng_Nc_469	group 23	N. confucianus		JF796025*				Wencheng, Zhejiang, China	Wang et al., Unpublished	included
Wencheng_Nc_470	JF796026_confucianus_Wencheng_Nc_470	group 23	N. confucianus		JF796026*				Wencheng, Zhejiang, China	Wang et al., Unpublished	included
Yongjia_Nc_15	JF796027_confucianus_Yongjia_Nc_15	group 23	N. confucianus		JF796027*				Yongjia, Zhejiang, China	Wang et al., Unpublished	included
Yongjia_Nc_38	JF796028_confucianus_Yongjia_Nc_38	group 23	N. confucianus		JF796028*				Yongjia, Zhejiang, China	Wang et al., Unpublished	included
Yongjia_Nc_58	JF796029_confucianus_Yongjia_Nc_58	group 23	N. confucianus		JF796029*				Yongjia, Zhejiang, China	Wang et al., Unpublished	included
Yongjia_Nc_95	JF796030_confucianus_Yongjia_Nc_95	group 23	N. confucianus		JF796030*				Yongjia, Zhejiang, China	Wang et al., Unpublished	included
Longquan_708	KF294397_confucianus_Longquan_708	group 23	N. confucianus		KF294397*				Mt. Gede, Java	Wang et al., 2015	included
FJ-WYS05	Niviventer_sp1_FJ_WYS05	group 23	N. sp1	N. lotipes	KF740074*	KF769327*			Wuyishan, Fujian, Chinag	Lu et al., 2015	included
FJ-WYS06	Niviventer_sp1_FJ_WYS06	group 23	N. sp1	N. lotipes	KF740075*	KF769328*			Wuyishan, Fujian, Chinag	Lu et al., 2015	included
GZ-LB10	Niviventer_sp1_GZ_LB10	group 23	N. sp1	N. lotipes	KF740084*				Libo, Guizhou, China	Lu et al., 2015	included
GZ-LB12	Niviventer_sp1_GZ_LB12	group 23	N. sp1	N. lotipes	KF740085*	KF769334*			Libo, Guizhou, China	Lu et al., 2015	included
GZ-LB14	Niviventer_sp1_GZ_LB14	group 23	N. sp1	N. lotipes	KF740086*				Libo, Guizhou, China	Lu et al., 2015	included
GZ-XY31	Niviventer_sp1_GZ_XY31	group 23	N. sp1	N. lotipes	KF740088*	KF769336*			Xingyi, Guizhou, China	Lu et al., 2015	included
JS-WX022	Niviventer_sp1_JS_WX022	group 23	N. sp1	N. lotipes	KF740151*	KF769355*			Wuxi, Jiangsu, China	Lu et al., 2015	included
JS-WX023	Niviventer_sp1_JS_WX023	group 23	N. sp1	N. lotipes	KF740152*	KF769356*			Wuxi, Jiangsu, China	Lu et al., 2015	included
JX-YT2	Niviventer_sp1_JX_YT2	group 23	N. sp1	N. lotipes	KF740153*	KF769357*			Yingtan,Jaingxi, China	Lu et al., 2015	included
JX-YT5	Niviventer_sp1_JX_YT5	group 23	N. sp1	N. lotipes	KF740154*				Yingtan,Jaingxi, China	Lu et al., 2015	included
JX-YT8	Niviventer_sp1_JX_YT8	group 23	N. sp1	N. lotipes	KF740155*	KF769358*			Yingtan,Jaingxi, China	Lu et al., 2015	included
ZJ-QY009	Niviventer_sp1_ZJ_QY009	group 23	N. sp1	N. lotipes	KF740304*	KF769396*			Qingyuan, Zhejiang, China	Lu et al., 2015	included
ZJ-QY030	Niviventer_sp1_ZJ_QY030	group 23	N. sp1	N. lotipes	KF740306*	KF769398*			Qingyuan, Zhejiang, China	Lu et al., 2015	included
ZJ-TT34	Niviventer_sp1_ZJ_TT34	group 23	N. sp1	N. lotipes	KF740307*				Tiantai, Zhejiang, China	Lu et al., 2015	included
MT045	HQ225809_confucianus_MT045	group 24	N. confucianus	N. confucianus complex ?	HQ225809*				Motuo, Tibet, China, China	Chen et al., 2011	included	included
MT046	HQ225810_confucianus_MT046	group 24	N. confucianus	N. confucianus complex ?	HQ225810*				Motuo, Tibet, China, China	Chen et al., 2011	included	included
MT044	HQ225811_confucianus_MT044	group 24	N. confucianus	N. confucianus complex ?	HQ225811*				Motuo, Tibet, China, China	Chen et al., 2011	included	included
BD_86	GU457010_tenaster_BD_86	group 25	N. tenaster	N. tenaster	GU457010*			KF104056*	BiDup-NuiBa NP, Vietnam	Balakirev et al., 2010	included	included
BD_87	GU457011_tenaster_BD_87	group 25	N. tenaster	N. tenaster	GU457011*			KF104057*	BiDup-NuiBa NP, Vietnam	Balakirev et al., 2010	included	included
BD9_27	GU457012_tenaster_BD9_27	group 25	N. tenaster	N. tenaster	GU457012*				BiDup-NuiBa NP, Vietnam	Balakirev et al., 2010	included
BD9_30	GU457013_tenaster_BD9_30	group 25	N. tenaster	N. tenaster	GU457013*				BiDup-NuiBa NP, Vietnam	Balakirev et al., 2010	included
BD9_45	GU457014_tenaster_BD9_45	group 25	N. tenaster	N. tenaster	GU457014*				BiDup-NuiBa NP, Vietnam	Balakirev et al., 2010	included
BD9_53	GU457015_tenaster_BD9_53	group 25	N. tenaster	N. tenaster	GU457015*				BiDup-NuiBa NP, Vietnam	Balakirev et al., 2010	included
BD9_54	GU457016_tenaster_BD9_54	group 25	N. tenaster	N. tenaster	GU457016*				BiDup-NuiBa NP, Vietnam	Balakirev et al., 2010	included
Wls001	EF053012_fulvescens_Wls001	group 27	N. fulvescens	N. niviventer	EF053012*				Wuliang Mount, Jingdong, Yunnan, China, China	Jin et al., 2007	included
Wls002	EF053013_fulvescens_Wls002	group 27	N. fulvescens	N. niviventer	EF053013*				Wuliang Mount, Jingdong, Yunnan, China, China	Jin et al., 2007	included
Wls005	EF053014_fulvescens_Wls005	group 27	N. fulvescens	N. niviventer	EF053014*				Wuliang Mount, Jingdong, Yunnan, China, China	Jin et al., 2007	included
5019	EF053015_fulvescens_019	group 27	N. fulvescens	N. niviventer	EF053015*				Ailao Mount, Jingdong, Yunnan, China, China	Jin et al., 2007	included
5069	EF053016_fulvescens_069	group 27	N. fulvescens	N. niviventer	EF053016*				Ailao Mount, Jingdong, Yunnan, China, China	Jin et al., 2007	included
Glgs034	EF053017_fulvescens_Glgs034	group 27	N. fulvescens	N. niviventer	EF053017*				Gaoligong, Lushui, Yunnan, China, China	Jin et al., 2007	included
SH_16	FJ665464_fulvescens_SH_16	group 27	N. fulvescens	N. niviventer	FJ665464*				Hoang Lien NP, Vietnam	Balakirev et al., 2010	included
SH_161	GU456998_niviventer_SH_161	group 27	N. niviventer	N. niviventer	GU456998*				Hoang Lien NP, Vietnam	Balakirev et al., 2010	included
YN-LC089	Niviventer_sp1_YN_LC089	group 27	N. sp1	N. niviventer	KF740277*	KF769373*			Lincang Snow Mountain, Lincang, Yunnan, China	Lu et al., 2015	included
YN-LC091	Niviventer_sp1_YN_LC091	group 27	N. sp1	N. niviventer	KF740279*	KF769375*			Lincang Snow Mountain, Lincang, Yunnan, China	Lu et al., 2015	included
YN-LC100	Niviventer_sp1_YN_LC100	group 27	N. sp1	N. niviventer	KF740281*	KF769377*			Lincang Snow Mountain, Lincang, Yunnan, China	Lu et al., 2015	included
YN-LC119	Niviventer_sp1_YN_LC119	group 27	N. sp1	N. niviventer	KF740286*	KF769382*			Lincang Snow Mountain, Lincang, Yunnan, China	Lu et al., 2015	included
YN-LC154	Niviventer_sp1_YN_LC154	group 27	N. sp1	N. niviventer	KF740288*	KF769384*			Lincang Snow Mountain, Lincang, Yunnan, China	Lu et al., 2015	included
YN-TC280	Niviventer_sp1_YN_TC280	group 27	N. sp1	N. niviventer	KF740290*				Tengchong, Yunnan, China	Lu et al., 2015	included
YN-TC283	Niviventer_sp1_YN_TC283	group 27	N. sp1	N. niviventer	KF740291*	KF769386*			Tengchong, Yunnan, China	Lu et al., 2015	included
YN-TC471	Niviventer_sp1_YN_TC471	group 27	N. sp1		KF740294*				Tengchong, Yunnan, China	Lu et al., 2015	included
Glgs103	EF053018_eha_Glgs103	group 28	N. eha	N. niviventer	EF053018*				Gaoligong, Lushui, Yunnan, China, China	Jin et al., 2007	included
Glgs104	EF053019_eha_Glgs104	group 28	N. eha	N. niviventer	EF053019*				Gaoligong, Lushui, Yunnan, China, China	Jin et al., 2007	included
CSL02	HQ225794_confucianus_CSL02	group 29	N. confucianus	N. confucianus complex 1	HQ225794*				Erlangshan,Sichuan, China,China	Chen et al., 2011	included
CC09	HQ225795_confucianus_CC09	group 29	N. confucianus	N. confucianus complex 1	HQ225795*				Chawalong, Tibet, China, China	Chen et al., 2011	included	included
CC0	HQ225796_confucianus_CC01	group 29	N. confucianus	N. confucianus complex 1	HQ225796*				Chawalong, Tibet, China, China	Chen et al., 2011	included
CSJ07	HQ225797_confucianus_CSJ07	group 29	N. confucianus	N. confucianus complex 1	HQ225797*				Jiulong,,Sichuan, China,China	Chen et al., 2011	included
E046	HQ225798_confucianus_E046	group 29	N. confucianus	N. confucianus complex 1	HQ225798*				Yajiang,,Sichuan, China,China	Chen et al., 2011	included
D030	HQ225799_confucianus_D030	group 29	N. confucianus	N. confucianus complex 1	HQ225799*				Daocheng,Sichuan, China,China	Chen et al., 2011	included
D442	HQ225800_confucianus_D442	group 29	N. confucianus	N. confucianus complex 1	HQ225800*				Batang, Sichuan, China,China	Chen et al., 2011	included	included
CSJ05	HQ225801_confucianus_CSJ05	group 29	N. confucianus	N. confucianus complex 1	HQ225801*				Jiulong, Sichuan, China,China	Chen et al., 2011	included
CSY05	HQ225802_confucianus_CSY05	group 29	N. confucianus	N. confucianus complex 1	HQ225802*				Yajiang,,Sichuan, China,China	Chen et al., 2011	included
CSJ06	HQ225803_confucianus_CSJ06	group 29	N. confucianus	N. confucianus complex 1	HQ225803*				Jiulong, Sichuan, China,China	Chen et al., 2011	included
E313	HQ225804_confucianus_E313	group 29	N. confucianus	N. confucianus complex 1	HQ225804*				Yajiang, Sichuan, China, China	Chen et al., 2011	included
CSJ02	HQ225805_confucianus_CSJ02	group 29	N. confucianus	N. confucianus complex 1	HQ225805*				Jiulong, Sichuan, China, China	Chen et al., 2011	included
D447	HQ225806_confucianus_D447	group 29	N. confucianus	N. confucianus complex 1	HQ225806*				Yajiang, Sichuan, China, China	Chen et al., 2011	included
CSJ03	HQ225807_confucianus_CSJ03	group 29	N. confucianus	N. confucianus complex 1	HQ225807*				Jiulong, Sichuan, China, China	Chen et al., 2011	included
CSY01	HQ225808_confucianus_CSY01	group 29	N. confucianus	N. confucianus complex 1	HQ225808*				Yajiang, Sichuan, China, China	Chen et al., 2011	included
AYD498	Niviventer_sp1_AYD498	group 29	N. sp1	N. confucianus complex 1	KF739994*	KF769320*			Baimang Snow Mountain, Deqin, Yunnan, China	Lu et al., 2015	included
JHB056	Niviventer_sp1_jhb056	group 29	N. sp1	N. confucianus complex 1	KF740148*				Baimang Snow Mountain, Deqin, Yunnan, China	Lu et al., 2015	included
JHB072	Niviventer_sp1_jhb072	group 29	N. sp1	N. confucianus complex 1	KF740149*				Baimang Snow Mountain, Deqin, Yunnan, China	Lu et al., 2015	included
JHC594	Niviventer_sp1_jhc594	group 29	N. sp1	N. confucianus complex 1	KF740150*				Baimang Snow Mountain, Deqin, Yunnan, China	Lu et al., 2015	included
NMC670	Niviventer_sp1_nmc670	group 29	N. sp1	N. confucianus complex 1	KF740191*				Baimang Snow Mountain, Deqin, Yunnan, China	Lu et al., 2015	included
NMC693	Niviventer_sp1_nmc693	group 29	N. sp1	N. confucianus complex 1	KF740192*				Baimang Snow Mountain, Deqin, Yunnan, China	Lu et al., 2015	included
NMD645	Niviventer_sp1_nmd645	group 29	N. sp1	N. confucianus complex 1	KF740193*				Baimang Snow Mountain, Deqin, Yunnan, China	Lu et al., 2015	included
NMD704	Niviventer_sp1_nmd704	group 29	N. sp1	N. confucianus complex 1	KF740194*				Baimang Snow Mountain, Deqin, Yunnan, China	Lu et al., 2015	included
YN-GS79	Niviventer_sp1_YN_GS79	group 29	N. sp1	N. confucianus complex 1	KF740267*				Gongshan, Yunnan, China	Lu et al., 2015	included
YN-JC636	Niviventer_sp1_YN_JC636	group 29	N. sp1	N. confucianus complex 1	KF740269*				Lincang Snow Mountain, Lincang, Yunnan, China	Lu et al., 2015	included
YN-ZD619	Niviventer_sp1_YN_ZD619	group 29	N. sp1	N. confucianus complex 1	KF740301*	KF769394*			Shangri-la, Yunnan, China	Lu et al., 2015	included
04093	EF053020_confucianus_04093	group 30	N. confucianus	N. confucianus complex 3	EF053020*				Qinglin Mount, Ningqiang, Shanxi, China, China	Jin et al., 2007	included
04094	EF053021_confucianus_04094	group 30	N. confucianus	N. confucianus complex 3	EF053021*				Qinglin Mount, Ningqiang, Shanxi, China, China	Jin et al., 2007	included
SH_156	GU457018_confucianus_SH_156	group 30	N. confucianus	N. confucianus complex 5	GU457018*				Hoang Lien NP, Vietnam	Balakirev et al., 2010	included	included
CSK02	HQ225779_confucianus_CSK02	group 30	N. confucianus	N. confucianus complex 3	HQ225759*				Kangding,Sichuan, China,China	Chen et al., 2011	included	included
SA564	HQ225784_confucianus_SA564	group 30	N. confucianus	N. confucianus complex 3	HQ225784*				Jiajinshan,Sichuan, China,China	Chen et al., 2011	included
D076	HQ225787_confucianus_D076	group 30	N. confucianus	N. confucianus complex 3	HQ225787*				Wenchuan,Sichuan, China,China	Chen et al., 2011	included
G199	HQ225791_confucianus_G199	group 30	N. confucianus	N. confucianus complex 3	HQ225791*				Heishuihe,Sichuan, China,China	Chen et al., 2011	included	included
AZ017	Niviventer_sp1_az017	group 30	N. sp1	N. confucianus complex 5	KF739997*				Luojishan, Puge, Sichuan, China	Lu et al., 2015	included
AZ018	Niviventer_sp1_az018	group 30	N. sp1	N. confucianus complex 5	KF739998*				Luojishan, Puge, Sichuan, China	Lu et al., 2015	included
AZ036	Niviventer_sp1_az036	group 30	N. sp1	N. confucianus complex 5	KF739999*				Luojishan, Puge, Sichuan, China	Lu et al., 2015	included
AZ037	Niviventer_sp1_az037	group 30	N. sp1	N. confucianus complex 5	KF740000*				Luojishan, Puge, Sichuan, China	Lu et al., 2015	included
AZ038	Niviventer_sp1_az038	group 30	N. sp1	N. confucianus complex 5	KF740001*				Luojishan, Puge, Sichuan, China	Lu et al., 2015	included
AZ057	Niviventer_sp1_az057	group 30	N. sp1	N. confucianus complex 5	KF740002*	KF769321*			Luojishan, Puge, Sichuan, China	Lu et al., 2015	included
AZ069	Niviventer_sp1_az069	group 30	N. sp1	N. confucianus complex 5	KF740003*				Luojishan, Puge, Sichuan, China	Lu et al., 2015	included
AZ071	Niviventer_sp1_az071	group 30	N. sp1	N. confucianus complex 5	KF740004*				Luojishan, Puge, Sichuan, China	Lu et al., 2015	included
AZ072	Niviventer_sp1_az072	group 30	N. sp1	N. confucianus complex 5	KF740005*				Luojishan, Puge, Sichuan, China	Lu et al., 2015	included
AZ073	Niviventer_sp1_az073	group 30	N. sp1	N. confucianus complex 4	KF740006*				Luojishan, Puge, Sichuan, China	Lu et al., 2015	included
BBD001	Niviventer_sp1_bbd001	group 30	N. sp1	N. confucianus complex 5	KF740008*				Luojishan, Puge, Sichuan, China	Lu et al., 2015	included
BBD002	Niviventer_sp1_bbd002	group 30	N. sp1	N. confucianus complex 5	KF740009*				Luojishan, Puge, Sichuan, China	Lu et al., 2015	included
BBD008	Niviventer_sp1_bbd008	group 30	N. sp1	N. confucianus complex 5	KF740010*				Luojishan, Puge, Sichuan, China	Lu et al., 2015	included
BBD009	Niviventer_sp1_bbd009	group 30	N. sp1	N. confucianus complex 5	KF740011*				Luojishan, Puge, Sichuan, China	Lu et al., 2015	included
BBD02014	Niviventer_sp1_bbd02014	group 30	N. sp1	N. confucianus complex 5	KF740012*				Luojishan, Puge, Sichuan, China	Lu et al., 2015	included
BBD027	Niviventer_sp1_bbd027	group 30	N. sp1	N. confucianus complex 5	KF740013*				Luojishan, Puge, Sichuan, China	Lu et al., 2015	included
BBD046	Niviventer_sp1_bbd046	group 30	N. sp1	N. confucianus complex 5	KF740014*				Luojishan, Puge, Sichuan, China	Lu et al., 2015	included
BBD047	Niviventer_sp1_bbd047	group 30	N. sp1	N. confucianus complex 5	KF740015*				Luojishan, Puge, Sichuan, China	Lu et al., 2015	included
BBD048	Niviventer_sp1_bbd048	group 30	N. sp1	N. confucianus complex 5	KF740016*				Luojishan, Puge, Sichuan, China	Lu et al., 2015	included
BBD049	Niviventer_sp1_bbd049	group 30	N. sp1	N. confucianus complex 4	KF740017*				Luojishan, Puge, Sichuan, China	Lu et al., 2015	included
BBD050	Niviventer_sp1_bbd050	group 30	N. sp1	N. confucianus complex 5	KF740018*				Luojishan, Puge, Sichuan, China	Lu et al., 2015	included
BBD052	Niviventer_sp1_bbd052	group 30	N. sp1	N. confucianus complex 5	KF740019*				Luojishan, Puge, Sichuan, China	Lu et al., 2015	included
BBD054	Niviventer_sp1_bbd054	group 30	N. sp1	N. confucianus complex 5	KF740020*				Luojishan, Puge, Sichuan, China	Lu et al., 2015	included
BBD056	Niviventer_sp1_bbd056	group 30	N. sp1	N. confucianus complex 5	KF740021*				Luojishan, Puge, Sichuan, China	Lu et al., 2015	included
BBD057	Niviventer_sp1_bbd057	group 30	N. sp1	N. confucianus complex 5	KF740022*				Luojishan, Puge, Sichuan, China	Lu et al., 2015	included
BBD058	Niviventer_sp1_bbd058	group 30	N. sp1	N. confucianus complex 5	KF740023*				Luojishan, Puge, Sichuan, China	Lu et al., 2015	included
BBD059	Niviventer_sp1_bbd059	group 30	N. sp1	N. confucianus complex 4	KF740024*				Luojishan, Puge, Sichuan, China	Lu et al., 2015	included
BBD061	Niviventer_sp1_bbd061	group 30	N. sp1	N. confucianus complex 5	KF740025*				Luojishan, Puge, Sichuan, China	Lu et al., 2015	included
BBD072	Niviventer_sp1_bbd072	group 30	N. sp1	N. confucianus complex 5	KF740026*				Luojishan, Puge, Sichuan, China	Lu et al., 2015	included
BBD074	Niviventer_sp1_bbd074	group 30	N. sp1	N. confucianus complex 5	KF740027*				Luojishan, Puge, Sichuan, China	Lu et al., 2015	included
CA20267	Niviventer_sp1_ca20267	group 30	N. sp1	N. confucianus complex 5	KF740032*				Gongga Mountain, Luding, Sichuan, China	Lu et al., 2015	included
CA20270	Niviventer_sp1_ca20270	group 30	N. sp1	N. confucianus complex 4	KF740033*	KF769322*			Gongga Mountain, Luding, Sichuan, China	Lu et al., 2015	included
CA20308	Niviventer_sp1_ca20308	group 30	N. sp1	N. confucianus complex 4	KF740034*				Gongga Mountain, Luding, Sichuan, China	Lu et al., 2015	included
CQ-YB102	Niviventer_sp1_CQ_YB102	group 30	N. sp1	N. confucianus complex 2	KF740035*	KF769323*			Yubei, Chongqing, China	Lu et al., 2015	included
DA10015	Niviventer_sp1_da10015	group 30	N. sp1	N. confucianus complex 2	KF740036*				Gongga Mountain, Luding, Sichuan, China	Lu et al., 2015	included
DA10029	Niviventer_sp1_da10029	group 30	N. sp1	N. confucianus complex 4	KF740042*				Gongga Mountain, Luding, Sichuan, China	Lu et al., 2015	included
DA10030	Niviventer_sp1_da10030	group 30	N. sp1	N. confucianus complex 4	KF740043*				Gongga Mountain, Luding, Sichuan, China	Lu et al., 2015	included
DA10034	Niviventer_sp1_da10034	group 30	N. sp1	N. confucianus complex 4	KF740044*				Gongga Mountain, Luding, Sichuan, China	Lu et al., 2015	included
DA20035	Niviventer_sp1_da20035	group 30	N. sp1	N. confucianus complex 4	KF740045*				Gongga Mountain, Luding, Sichuan, China	Lu et al., 2015	included
DA20036	Niviventer_sp1_da20036	group 30	N. sp1	N. confucianus complex 4	KF740046*				Gongga Mountain, Luding, Sichuan, China	Lu et al., 2015	included
DA20037	Niviventer_sp1_da20037	group 30	N. sp1	N. confucianus complex 4	KF740047*				Gongga Mountain, Luding, Sichuan, China	Lu et al., 2015	included
DA20038	Niviventer_sp1_da20038	group 30	N. sp1	N. confucianus complex 5	KF740048*				Gongga Mountain, Luding, Sichuan, China	Lu et al., 2015	included
DA20039	Niviventer_sp1_da20039	group 30	N. sp1	N. confucianus complex 4	KF740049*				Gongga Mountain, Luding, Sichuan, China	Lu et al., 2015	included
DA20040	Niviventer_sp1_da20040	group 30	N. sp1	N. confucianus complex 2	KF740050*				Gongga Mountain, Luding, Sichuan, China	Lu et al., 2015	included
DA20044	Niviventer_sp1_da20044	group 30	N. sp1	N. confucianus complex 2	KF740052*				Gongga Mountain, Luding, Sichuan, China	Lu et al., 2015	included
DA20052	Niviventer_sp1_da20052	group 30	N. sp1	N. confucianus complex 4	KF740054*				Gongga Mountain, Luding, Sichuan, China	Lu et al., 2015	included
DB10021	Niviventer_sp1_db10021	group 30	N. sp1	N. confucianus complex 2	KF740056*				Gongga Mountain, Luding, Sichuan, China	Lu et al., 2015	included
DB10022	Niviventer_sp1_db10022	group 30	N. sp1	N. confucianus complex 2	KF740057*				Gongga Mountain, Luding, Sichuan, China	Lu et al., 2015	included
DB10025	Niviventer_sp1_db10025	group 30	N. sp1	N. confucianus complex 5	KF740058*				Gongga Mountain, Luding, Sichuan, China	Lu et al., 2015	included
DB10032	Niviventer_sp1_db10032	group 30	N. sp1	N. confucianus complex 4	KF740060*				Gongga Mountain, Luding, Sichuan, China	Lu et al., 2015	included
DB10033	Niviventer_sp1_db10033	group 30	N. sp1	N. confucianus complex 2	KF740061*				Gongga Mountain, Luding, Sichuan, China	Lu et al., 2015	included
DB10036	Niviventer_sp1_db10036	group 30	N. sp1	N. confucianus complex 2	KF740062*				Gongga Mountain, Luding, Sichuan, China	Lu et al., 2015	included
DB20026	Niviventer_sp1_db20026	group 30	N. sp1	N. confucianus complex	KF740063*				Gongga Mountain, Luding, Sichuan, China	Lu et al., 2015	included
DB20028	Niviventer_sp1_db20028	group 30	N. sp1	N. confucianus complex 2	KF740064*				Gongga Mountain, Luding, Sichuan, China	Lu et al., 2015	included
DB20029	Niviventer_sp1_db20029	group 30	N. sp1	N. confucianus complex 2	KF740065*				Gongga Mountain, Luding, Sichuan, China	Lu et al., 2015	included
DB20030	Niviventer_sp1_db20030	group 30	N. sp1	N. confucianus complex 5	KF740066*				Gongga Mountain, Luding, Sichuan, China	Lu et al., 2015	included
DB20031	Niviventer_sp1_db20031	group 30	N. sp1	N. confucianus complex 2	KF740067*				Gongga Mountain, Luding, Sichuan, China	Lu et al., 2015	included
DB20032	Niviventer_sp1_db20032	group 30	N. sp1	N. confucianus complex 2	KF740068*				Gongga Mountain, Luding, Sichuan, China	Lu et al., 2015	included
DB20033	Niviventer_sp1_db20033	group 30	N. sp1	N. confucianus complex 4	KF740069*				Gongga Mountain, Luding, Sichuan, China	Lu et al., 2015	included
DB20048	Niviventer_sp1_db20048	group 30	N. sp1	N. confucianus complex 2	KF740070*				Gongga Mountain, Luding, Sichuan, China	Lu et al., 2015	included
DB20050	Niviventer_sp1_db20050	group 30	N. sp1	N. confucianus complex 2	KF740071*				Gongga Mountain, Luding, Sichuan, China	Lu et al., 2015	included
GHZ020	Niviventer_sp1_ghz020	group 30	N. sp1	N. confucianus complex 5	KF740077*				Luojishan, Puge, Sichuan, China	Lu et al., 2015	included
GHZ024	Niviventer_sp1_ghz024	group 30	N. sp1	N. confucianus complex 4	KF740078*				Luojishan, Puge, Sichuan, China	Lu et al., 2015	included
GZ-WN25	Niviventer_sp1_GZ_WN25	group 30	N. sp1	N. confucianus complex 5	KF740087*	KF769335*			Weining, Guizhou, China	Lu et al., 2015	included
HA10125	Niviventer_sp1_ha10125	group 30	N. sp1	N. confucianus complex 5	KF740089*				Gongga Mountain, Luding, Sichuan, China	Lu et al., 2015	included
HA10217	Niviventer_sp1_ha10217	group 30	N. sp1	N. confucianus complex 4	KF740090*				Gongga Mountain, Luding, Sichuan, China	Lu et al., 2015	included
HA10225	Niviventer_sp1_ha10225	group 30	N. sp1	N. confucianus complex 2	KF740091*				Gongga Mountain, Luding, Sichuan, China	Lu et al., 2015	included
HA10231	Niviventer_sp1_ha10231	group 30	N. sp1	N. confucianus complex 2	KF740092*				Gongga Mountain, Luding, Sichuan, China	Lu et al., 2015	included
HA10235	Niviventer_sp1_ha10235	group 30	N. sp1	N. confucianus complex 5	KF740094*				Gongga Mountain, Luding, Sichuan, China	Lu et al., 2015	included
HA10239	Niviventer_sp1_ha10239	group 30	N. sp1	N. confucianus complex 4	KF740095*				Gongga Mountain, Luding, Sichuan, China	Lu et al., 2015	included
HA10242	Niviventer_sp1_ha10242	group 30	N. sp1	N. confucianus complex 4	KF740096*				Gongga Mountain, Luding, Sichuan, China	Lu et al., 2015	included
HA20320	Niviventer_sp1_ha20320	group 30	N. sp1	N. confucianus complex 2	KF740097*				Gongga Mountain, Luding, Sichuan, China	Lu et al., 2015	included
HA20325	Niviventer_sp1_ha20325	group 30	N. sp1	N. confucianus complex 2	KF740098*				Gongga Mountain, Luding, Sichuan, China	Lu et al., 2015	included
HA20327	Niviventer_sp1_ha20327	group 30	N. sp1	N. confucianus complex 2	KF740099*				Gongga Mountain, Luding, Sichuan, China	Lu et al., 2015	included
HB10260	Niviventer_sp1_hb10260	group 30	N. sp1	N. confucianus complex 5	KF740100*				Gongga Mountain, Luding, Sichuan, China	Lu et al., 2015	included
HB10261	Niviventer_sp1_hb10261	group 30	N. sp1	N. confucianus complex 2	KF740101*				Gongga Mountain, Luding, Sichuan, China	Lu et al., 2015	included
HB10262	Niviventer_sp1_hb10262	group 30	N. sp1	N. confucianus complex 5	KF740102*				Gongga Mountain, Luding, Sichuan, China	Lu et al., 2015	included
HB-BD42	Niviventer_sp1_HB_BD42	group 30	N. sp1	N. confucianus complex 2	KF740103*	KF769337*			Badong, Hubei, China	Lu et al., 2015	included
HB-LS11	Niviventer_sp1_HB_LS11	group 30	N. sp1	N. confucianus complex 3	KF740104*	KF769338*			Lingshou, Hebei, China	Lu et al., 2015	included
HB-LS13	Niviventer_sp1_HB_LS13	group 30	N. sp1	N. confucianus complex 3	KF740105*	KF769339*			Lingshou, Hebei, China	Lu et al., 2015	included
HB-XS105	Niviventer_sp1_HB_XS105	group 30	N. sp1	N. confucianus complex 3	KF740106*				Longmenhe, Xingshan, Hubei, China	Lu et al., 2015	included
HB-XS109	Niviventer_sp1_HB_XS109	group 30	N. sp1	N. confucianus complex 3	KF740108*				Longmenhe, Xingshan, Hubei, China	Lu et al., 2015	included
HB-XS110	Niviventer_sp1_HB_XS110	group 30	N. sp1	N. confucianus complex 3	KF740109*				Longmenhe, Xingshan, Hubei, China	Lu et al., 2015	included
HB-XS114	Niviventer_sp1_HB_XS114	group 30	N. sp1	N. confucianus complex 3	KF740110*	KF769341*			Longmenhe, Xingshan, Hubei, China	Lu et al., 2015	included
HHA037	Niviventer_sp1_HHA037	group 30	N. sp1	N. confucianus complex 3	KF740111*	KF769342*			Tangjiahe, Qingchuan, Sichuan, China	Lu et al., 2015	included
HHA039	Niviventer_sp1_hha039	group 30	N. sp1	N. confucianus complex 2	KF740112*				Tangjiahe, Qingchuan, Sichuan, China	Lu et al., 2015	included
HHA041	Niviventer_sp1_hha041	group 30	N. sp1	N. confucianus complex 3	KF740113*				Tangjiahe, Qingchuan, Sichuan, China	Lu et al., 2015	included
HHB039	Niviventer_sp1_HHB039	group 30	N. sp1	N. confucianus complex 2	KF740114*				Tangjiahe, Qingchuan, Sichuan, China	Lu et al., 2015	included
HHC377	Niviventer_sp1_hhc377	group 30	N. sp1	N. confucianus complex 3	KF740118*				Tangjiahe, Qingchuan, Sichuan, China	Lu et al., 2015	included
HHD363	Niviventer_sp1_hhd363	group 30	N. sp1	N. confucianus complex 3	KF740120*				Tangjiahe, Qingchuan, Sichuan, China	Lu et al., 2015	included
HN-AY07	Niviventer_sp1_HN_AY07	group 30	N. sp1	N. confucianus complex 3	KF740124*	KF769350*			Linzhou, Henan, China	Lu et al., 2015	included
HN-AY11	Niviventer_sp1_HN_AY11	group 30	N. sp1	N. confucianus complex 3	KF740125*	KF769351*			Linzhou, Henan, China	Lu et al., 2015	included
HN-AY13	Niviventer_sp1_HN_AY13	group 30	N. sp1	N. confucianus complex 3	KF740126*	KF769352*			Linzhou, Henan, China	Lu et al., 2015	included
HN-AY15	Niviventer_sp1_HN_AY15	group 30	N. sp1	N. confucianus complex 3	KF740127*	KF769353*			Linzhou, Henan, China	Lu et al., 2015	included
HN-AY18	Niviventer_sp1_HN_AY18	group 30	N. sp1	N. confucianus complex 3	KF740128*				Linzhou, Henan, China	Lu et al., 2015	included
HTA017	Niviventer_sp1_HTA017	group 30	N. sp1	N. confucianus complex 2	KF740129*				Tangjiahe, Qingchuan, Sichuan, China	Lu et al., 2015	included
HTC110	Niviventer_sp1_htc110	group 30	N. sp1	N. confucianus complex 3	KF740130*				Tangjiahe, Qingchuan, Sichuan, China	Lu et al., 2015	included
HTC323	Niviventer_sp1_htc323	group 30	N. sp1	N. confucianus complex 2	KF740132*				Tangjiahe, Qingchuan, Sichuan, China	Lu et al., 2015	included
HTD113	Niviventer_sp1_HTD113	group 30	N. sp1	N. confucianus complex 3	KF740133*				Tangjiahe, Qingchuan, Sichuan, China	Lu et al., 2015	included
HTD305	Niviventer_sp1_HTD305	group 30	N. sp1	N. confucianus complex 3	KF740134*				Tangjiahe, Qingchuan, Sichuan, China	Lu et al., 2015	included
HYA035	Niviventer_sp1_hya035	group 30	N. sp1	N. confucianus complex 3	KF740135*				Tangjiahe, Qingchuan, Sichuan, China	Lu et al., 2015	included
HYB033	Niviventer_sp1_hyb033	group 30	N. sp1	N. confucianus complex 3	KF740136*				Tangjiahe, Qingchuan, Sichuan, China	Lu et al., 2015	included
HYC122	Niviventer_sp1_hyc122	group 30	N. sp1	N. confucianus complex 3	KF740137*				Tangjiahe, Qingchuan, Sichuan, China	Lu et al., 2015	included
HYC123	Niviventer_sp1_hyc123	group 30	N. sp1	N. confucianus complex 3	KF740138*				Tangjiahe, Qingchuan, Sichuan, China	Lu et al., 2015	included
HYC133	Niviventer_sp1_hyc133	group 30	N. sp1	N. confucianus complex 3	KF740140*				Tangjiahe, Qingchuan, Sichuan, China	Lu et al., 2015	included
HYC333	Niviventer_sp1_hyc333	group 30	N. sp1	N. confucianus complex 3	KF740141*				Tangjiahe, Qingchuan, Sichuan, China	Lu et al., 2015	included
HYC346	Niviventer_sp1_hyc346	group 30	N. sp1	N. confucianus complex 2	KF740142*				Tangjiahe, Qingchuan, Sichuan, China	Lu et al., 2015	included
HYD335	Niviventer_sp1_hyd335	group 30	N. sp1	N. confucianus complex 3	KF740143*				Tangjiahe, Qingchuan, Sichuan, China	Lu et al., 2015	included
HYD355	Niviventer_sp1_hyd355	group 30	N. sp1	N. confucianus complex 3	KF740144*				Tangjiahe, Qingchuan, Sichuan, China	Lu et al., 2015	included
HYD356	Niviventer_sp1_hyd356	group 30	N. sp1	N. confucianus complex 2	KF740145*				Tangjiahe, Qingchuan, Sichuan, China	Lu et al., 2015	included
JCB007	Niviventer_sp1_jcb007	group 30	N. sp1	N. confucianus complex 5	KF740146*				Tangjiahe, Qingchuan, Sichuan, China	Lu et al., 2015	included
LZA004	Niviventer_sp1_lza004	group 30	N. sp1	N. confucianus complex 2	KF740156*				Luojishan, Puge, Sichuan, China	Lu et al., 2015	included
LZA007	Niviventer_sp1_lza007	group 30	N. sp1	N. confucianus complex	KF740157*				Luojishan, Puge, Sichuan, China	Lu et al., 2015	included
LZA008	Niviventer_sp1_lza008	group 30	N. sp1	N. confucianus complex 5	KF740158*				Luojishan, Puge, Sichuan, China	Lu et al., 2015	included
LZA009	Niviventer_sp1_lza009	group 30	N. sp1	N. confucianus complex 5	KF740159*				Luojishan, Puge, Sichuan, China	Lu et al., 2015	included
LZA027	Niviventer_sp1_lza027	group 30	N. sp1	N. confucianus complex 5	KF740160*				Luojishan, Puge, Sichuan, China	Lu et al., 2015	included
LZA029	Niviventer_sp1_lza029	group 30	N. sp1	N. confucianus complex 5	KF740161*				Luojishan, Puge, Sichuan, China	Lu et al., 2015	included
LZA030	Niviventer_sp1_lza030	group 30	N. sp1	N. confucianus complex 2	KF740162*				Luojishan, Puge, Sichuan, China	Lu et al., 2015	included
LZA031	Niviventer_sp1_lza031	group 30	N. sp1	N. confucianus complex 5	KF740163*				Luojishan, Puge, Sichuan, China	Lu et al., 2015	included
LZA033	Niviventer_sp1_lza033	group 30	N. sp1	N. confucianus complex 5	KF740164*				Luojishan, Puge, Sichuan, China	Lu et al., 2015	included
LZA034	Niviventer_sp1_lza034	group 30	N. sp1	N. confucianus complex 5	KF740165*				Luojishan, Puge, Sichuan, China	Lu et al., 2015	included
LZA035	Niviventer_sp1_lza035	group 30	N. sp1	N. confucianus complex 4	KF740166*				Luojishan, Puge, Sichuan, China	Lu et al., 2015	included
LZA036	Niviventer_sp1_lza036	group 30	N. sp1	N. confucianus complex 5	KF740167*				Luojishan, Puge, Sichuan, China	Lu et al., 2015	included
LZA042	Niviventer_sp1_lza042	group 30	N. sp1	N. confucianus complex 5	KF740168*				Luojishan, Puge, Sichuan, China	Lu et al., 2015	included
LZA045	Niviventer_sp1_lza045	group 30	N. sp1	N. confucianus complex 5	KF740169*				Luojishan, Puge, Sichuan, China	Lu et al., 2015	included
LZA046	Niviventer_sp1_lza046	group 30	N. sp1	N. confucianus complex 4	KF740170*				Luojishan, Puge, Sichuan, China	Lu et al., 2015	included
LZA048	Niviventer_sp1_lza048	group 30	N. sp1	N. confucianus complex 4	KF740171*				Luojishan, Puge, Sichuan, China	Lu et al., 2015	included
LZA049	Niviventer_sp1_lza049	group 30	N. sp1	N. confucianus complex 5	KF740172*				Luojishan, Puge, Sichuan, China	Lu et al., 2015	included
LZA068	Niviventer_sp1_lza068	group 30	N. sp1	N. confucianus complex 4	KF740173*				Luojishan, Puge, Sichuan, China	Lu et al., 2015	included
LZA069	Niviventer_sp1_lza069	group 30	N. sp1	N. confucianus complex 4	KF740174*				Luojishan, Puge, Sichuan, China	Lu et al., 2015	included
LZA070	Niviventer_sp1_lza070	group 30	N. sp1	N. confucianus complex 4	KF740175*				Luojishan, Puge, Sichuan, China	Lu et al., 2015	included
LZA072	Niviventer_sp1_lza072	group 30	N. sp1	N. confucianus complex 4	KF740176*				Luojishan, Puge, Sichuan, China	Lu et al., 2015	included
LZA074	Niviventer_sp1_lza074	group 30	N. sp1	N. confucianus complex 4	KF740177*				Luojishan, Puge, Sichuan, China	Lu et al., 2015	included
MA20003	Niviventer_sp1_ma20003	group 30	N. sp1	N. confucianus complex 2	KF740178*				Gongga Mountain, Luding, Sichuan, China	Lu et al., 2015	included
MA20005	Niviventer_sp1_ma20005	group 30	N. sp1	N. confucianus complex	KF740179*				Gongga Mountain, Luding, Sichuan, China	Lu et al., 2015	included
MA20006	Niviventer_sp1_ma20006	group 30	N. sp1	N. confucianus complex 5	KF740180*				Gongga Mountain, Luding, Sichuan, China	Lu et al., 2015	included
MA20012	Niviventer_sp1_ma20012	group 30	N. sp1	N. confucianus complex 2	KF740181*				Gongga Mountain, Luding, Sichuan, China	Lu et al., 2015	included
MA20017	Niviventer_sp1_ma20017	group 30	N. sp1	N. confucianus complex 5	KF740182*				Gongga Mountain, Luding, Sichuan, China	Lu et al., 2015	included
MA20018	Niviventer_sp1_ma20018	group 30	N. sp1	N. confucianus complex 5	KF740183*				Gongga Mountain, Luding, Sichuan, China	Lu et al., 2015	included
MB10008	Niviventer_sp1_mb10008	group 30	N. sp1	N. confucianus complex 5	KF740185*				Gongga Mountain, Luding, Sichuan, China	Lu et al., 2015	included
MB20001	Niviventer_sp1_mb20001	group 30	N. sp1	N. confucianus complex 2	KF740186*				Gongga Mountain, Luding, Sichuan, China	Lu et al., 2015	included
MB20002	Niviventer_sp1_mb20002	group 30	N. sp1	N. confucianus complex 2	KF740187*				Gongga Mountain, Luding, Sichuan, China	Lu et al., 2015	included
MB20007	Niviventer_sp1_mb20007	group 30	N. sp1	N. confucianus complex 5	KF740188*				Gongga Mountain, Luding, Sichuan, China	Lu et al., 2015	included
MB20013	Niviventer_sp1_mb20013	group 30	N. sp1	N. confucianus complex 5	KF740189*				Gongga Mountain, Luding, Sichuan, China	Lu et al., 2015	included
MB20014	Niviventer_sp1_mb20014	group 30	N. sp1	N. confucianus complex 5	KF740190*				Gongga Mountain, Luding, Sichuan, China	Lu et al., 2015	included
PA10119	Niviventer_sp1_pa10119	group 30	N. sp1	N. confucianus complex 3	KF740195*				Gongga Mountain, Luding, Sichuan, China	Lu et al., 2015	included
PA10123	Niviventer_sp1_pa10123	group 30	N. sp1	N. confucianus complex 5	KF740196*				Gongga Mountain, Luding, Sichuan, China	Lu et al., 2015	included
PA10126	Niviventer_sp1_pa10126	group 30	N. sp1	N. confucianus complex 3	KF740197*				Gongga Mountain, Luding, Sichuan, China	Lu et al., 2015	included
PA10127	Niviventer_sp1_pa10127	group 30	N. sp1	N. confucianus complex 4	KF740198*				Gongga Mountain, Luding, Sichuan, China	Lu et al., 2015	included
PA20135	Niviventer_sp1_pa20135	group 30	N. sp1	N. confucianus complex 4	KF740199*	KF769360*			Gongga Mountain, Luding, Sichuan, China	Lu et al., 2015	included
PA20164	Niviventer_sp1_pa20164	group 30	N. sp1	N. confucianus complex 4	KF740200*				Gongga Mountain, Luding, Sichuan, China	Lu et al., 2015	included
PB10094	Niviventer_sp1_pb10094	group 30	N. sp1	N. confucianus complex 2	KF740201*				Gongga Mountain, Luding, Sichuan, China	Lu et al., 2015	included
PB20139	Niviventer_sp1_pb20139	group 30	N. sp1	N. confucianus complex 5	KF740202*				Gongga Mountain, Luding, Sichuan, China	Lu et al., 2015	included
PB20140	Niviventer_sp1_pb20140	group 30	N. sp1	N. confucianus complex 2	KF740203*				Gongga Mountain, Luding, Sichuan, China	Lu et al., 2015	included
PB20152	Niviventer_sp1_pb20152	group 30	N. sp1	N. confucianus complex 4	KF740204*				Gongga Mountain, Luding, Sichuan, China	Lu et al., 2015	included
PQ003	Niviventer_sp1_pq003	group 30	N. sp1	N. confucianus complex 3	KF740207*	KF769361*			Shengnongjia, Hubei, China	Lu et al., 2015	included
PQ007	Niviventer_sp1_pq007	group 30	N. sp1	N. confucianus complex 3	KF740208*				Shengnongjia, Hubei, China	Lu et al., 2015	included
QH325	Niviventer_sp1_QH325	group 30	N. sp1	N. confucianus complex 3	KF740210*				Xunhua,Qinghai, China	Lu et al., 2015	included
QH327	Niviventer_sp1_QH327	group 30	N. sp1	N. confucianus complex 3	KF740211*	KF769362*			Xunhua,Qinghai, China	Lu et al., 2015	included
QH347	Niviventer_sp1_QH347	group 30	N. sp1	N. confucianus complex 3	KF740212*	KF769363*			Xunhua,Qinghai, China	Lu et al., 2015	included
SWS002	Niviventer_sp1_sws002	group 30	N. sp1	N. confucianus complex 5	KF740213*	KF769364*			Luojishan, Puge, Sichuan, China	Lu et al., 2015	included
SWS037	Niviventer_sp1_sws037	group 30	N. sp1	N. confucianus complex 5	KF740214*				Luojishan, Puge, Sichuan, China	Lu et al., 2015	included
SWS044	Niviventer_sp1_sws044	group 30	N. sp1	N. confucianus complex 5	KF740215*				Luojishan, Puge, Sichuan, China	Lu et al., 2015	included
SWS048	Niviventer_sp1_sws048	group 30	N. sp1	N. confucianus complex 5	KF740216*				Luojishan, Puge, Sichuan, China	Lu et al., 2015	included
SWS050	Niviventer_sp1_sws050	group 30	N. sp1	N. confucianus complex 5	KF740217*				Luojishan, Puge, Sichuan, China	Lu et al., 2015	included
SX029	Niviventer_sp1_sx029	group 30	N. sp1	N. confucianus complex 3	KF740218*	KF769365*			Ansai, Shaanxi, China	Lu et al., 2015	included
TMG006	Niviventer_sp1_tmg006	group 30	N. sp1	N. confucianus complex 5	KF740219*	KF769366*			Luojishan, Puge, Sichuan, China	Lu et al., 2015	included
TMG029	Niviventer_sp1_tmg029	group 30	N. sp1	N. confucianus complex 5	KF740220*				Luojishan, Puge, Sichuan, China	Lu et al., 2015	included	included
YA10146	Niviventer_sp1_ya10146	group 30	N. sp1	N. confucianus complex 4	KF740227*				Gongga Mountain, Luding, Sichuan, China	Lu et al., 2015	included
YA10148	Niviventer_sp1_ya10148	group 30	N. sp1	N. confucianus complex 4	KF740228*				Gongga Mountain, Luding, Sichuan, China	Lu et al., 2015	included
YA10156	Niviventer_sp1_ya10156	group 30	N. sp1	N. confucianus complex 2	KF740229*				Gongga Mountain, Luding, Sichuan, China	Lu et al., 2015	included
YA10160	Niviventer_sp1_ya10160	group 30	N. sp1	N. confucianus complex 5	KF740230*				Gongga Mountain, Luding, Sichuan, China	Lu et al., 2015	included
YA20056	Niviventer_sp1_ya20056	group 30	N. sp1	N. confucianus complex 2	KF740232*				Gongga Mountain, Luding, Sichuan, China	Lu et al., 2015	included
YA20070	Niviventer_sp1_ya20070	group 30	N. sp1	N. confucianus complex 2	KF740233*				Gongga Mountain, Luding, Sichuan, China	Lu et al., 2015	included
YA20071	Niviventer_sp1_ya20071	group 30	N. sp1	N. confucianus complex 2	KF740234*				Gongga Mountain, Luding, Sichuan, China	Lu et al., 2015	included
YA20072	Niviventer_sp1_ya20072	group 30	N. sp1	N. confucianus complex 4	KF740235*				Gongga Mountain, Luding, Sichuan, China	Lu et al., 2015	included
YA20092	Niviventer_sp1_ya20092	group 30	N. sp1	N. confucianus complex 2	KF740236*				Gongga Mountain, Luding, Sichuan, China	Lu et al., 2015	included
YA20094	Niviventer_sp1_ya20094	group 30	N. sp1	N. confucianus complex 5	KF740237*				Gongga Mountain, Luding, Sichuan, China	Lu et al., 2015	included
YA20099	Niviventer_sp1_ya20099	group 30	N. sp1	N. confucianus complex 4	KF740238*				Gongga Mountain, Luding, Sichuan, China	Lu et al., 2015	included
YA20100	Niviventer_sp1_ya20100	group 30	N. sp1	N. confucianus complex 2	KF740239*				Gongga Mountain, Luding, Sichuan, China	Lu et al., 2015	included
YA20105	Niviventer_sp1_ya20105	group 30	N. sp1	N. confucianus complex 2	KF740240*				Gongga Mountain, Luding, Sichuan, China	Lu et al., 2015	included
YA20119	Niviventer_sp1_ya20119	group 30	N. sp1	N. confucianus complex 4	KF740241*				Gongga Mountain, Luding, Sichuan, China	Lu et al., 2015	included
YA20121	Niviventer_sp1_ya20121	group 30	N. sp1	N. confucianus complex 4	KF740242*				Gongga Mountain, Luding, Sichuan, China	Lu et al., 2015	included
YB10043	Niviventer_sp1_yb10043	group 30	N. sp1	N. confucianus complex 5	KF740243*				Gongga Mountain, Luding, Sichuan, China	Lu et al., 2015	included
YB10050	Niviventer_sp1_yb10050	group 30	N. sp1	N. confucianus complex 5	KF740244*				Gongga Mountain, Luding, Sichuan, China	Lu et al., 2015	included
YB10058	Niviventer_sp1_yb10058	group 30	N. sp1	N. confucianus complex 5	KF740245*				Gongga Mountain, Luding, Sichuan, China	Lu et al., 2015	included
YB10059	Niviventer_sp1_yb10059	group 30	N. sp1	N. confucianus complex 5	KF740246*				Gongga Mountain, Luding, Sichuan, China	Lu et al., 2015	included
YB10070	Niviventer_sp1_yb10070	group 30	N. sp1	N. confucianus complex 5	KF740247*				Gongga Mountain, Luding, Sichuan, China	Lu et al., 2015	included
YB10072	Niviventer_sp1_yb10072	group 30	N. sp1	N. confucianus complex 2	KF740248*				Gongga Mountain, Luding, Sichuan, China	Lu et al., 2015	included
YB10075	Niviventer_sp1_yb10075	group 30	N. sp1	N. confucianus complex 2	KF740249*				Gongga Mountain, Luding, Sichuan, China	Lu et al., 2015	included
YB10083	Niviventer_sp1_yb10083	group 30	N. sp1	N. confucianus complex 5	KF740250*				Gongga Mountain, Luding, Sichuan, China	Lu et al., 2015	included
YB10085	Niviventer_sp1_yb10085	group 30	N. sp1	N. confucianus complex 5	KF740251*				Gongga Mountain, Luding, Sichuan, China	Lu et al., 2015	included
YB20058	Niviventer_sp1_yb20058	group 30	N. sp1	N. confucianus complex 5	KF740252*				Gongga Mountain, Luding, Sichuan, China	Lu et al., 2015	included
YB20063	Niviventer_sp1_yb20063	group 30	N. sp1	N. confucianus complex 4	KF740253*				Gongga Mountain, Luding, Sichuan, China	Lu et al., 2015	included
YB20073	Niviventer_sp1_yb20073	group 30	N. sp1	N. confucianus complex 2	KF740254*				Gongga Mountain, Luding, Sichuan, China	Lu et al., 2015	included
YB20074	Niviventer_sp1_yb20074	group 30	N. sp1	N. confucianus complex 5	KF740255*				Gongga Mountain, Luding, Sichuan, China	Lu et al., 2015	included
YB20076	Niviventer_sp1_yb20076	group 30	N. sp1	N. confucianus complex 4	KF740256*				Gongga Mountain, Luding, Sichuan, China	Lu et al., 2015	included
YB20085	Niviventer_sp1_yb20085	group 30	N. sp1	N. confucianus complex 4	KF740258*				Gongga Mountain, Luding, Sichuan, China	Lu et al., 2015	included
YB20088	Niviventer_sp1_yb20088	group 30	N. sp1	N. confucianus complex 5	KF740259*				Gongga Mountain, Luding, Sichuan, China	Lu et al., 2015	included
YB20090	Niviventer_sp1_yb20090	group 30	N. sp1	N. confucianus complex 5	KF740260*				Gongga Mountain, Luding, Sichuan, China	Lu et al., 2015	included
YB20091	Niviventer_sp1_yb20091	group 30	N. sp1	N. confucianus complex 5	KF740261*				Gongga Mountain, Luding, Sichuan, China	Lu et al., 2015	included
YB20110	Niviventer_sp1_yb20110	group 30	N. sp1	N. confucianus complex 2	KF740262*				Tangjiahe, Qingchuan, Sichuan, China	Lu et al., 2015	included
YCA045	Niviventer_sp1_yca045	group 30	N. sp1	N. confucianus complex 3	KF740263*				Tangjiahe, Qingchuan, Sichuan, China	Lu et al., 2015	included
YN-LC030	Niviventer_sp1_YN_LC030	group 30	N. sp1	N. confucianus complex 4	KF740273*	KF769372*			Lincang Snow Mountain, Lincang, Yunnan, China	Lu et al., 2015	included
YN-ZD550	Niviventer_sp1_YN_ZD550	group 30	N. sp1	N. confucianus complex 5	KF740299*	KF769392*			Shangri-la, Yunnan, China	Lu et al., 2015	included
YN-ZD560	Niviventer_sp1_YN_ZD560	group 30	N. sp1	N. confucianus complex 5	KF740300*	KF769393*			Shangri-la, Yunnan, China	Lu et al., 2015	included
YYH009	Niviventer_sp1_yyh009	group 30	N. sp1	N. confucianus complex 2	KF740302*	KF769395*			Shengnongjia, Hubei, China	Lu et al., 2015	included
YYH016	Niviventer_sp1_yyh016	group 30	N. sp1	N. confucianus complex 2	KF740303*				Shengnongjia, Hubei, China	Lu et al., 2015	included
	Out group		CYTB+	GHR	IRBP	RAG1
	Outgroups	Mus musculus	AB125773*	AY271378*	AB125807*			included	included	included
	Outgroups	Rattus norvegicus	AB033713*	NM_017094*	AB033714*			included	included	included
CMR21	Outgroups	Rattus andamanensis	JX573332*	KY068943	KY068450	KY068615		included	included	included
CMR22	Outgroups	Rattus andamanensis	JX573333*	KY068944	KY068451	KY068616		included	included	included
	Outgroups	C. chiropus	KF154038*	KF154075*	KF372976*		Balakirev et al., 2014	included	included
	Outgroups	C. chiropus	KF154039*	KF154071*	KF372975*		Balakirev et al., 2014	included	included
	Outgroups	Chiromyscus thomasi	JQ755933*	KF154068*	JQ755964*		Balakirev et al., 2014	included	included
	Outgroups	Chiromyscus thomasi	JQ755934*	KF154069*	JQ755965*		Balakirev et al., 2014	included	included
HN0018	Outgroups	Leopoldamys edwardsi	KY068765	KY068927	KY068433	KY068597		included	included	included
HN0020	Outgroups	Leopoldamys edwardsi	KY068766	KY068928	KY068434	KY068598		included	included	included
206034	Outgroups	Leopoldamys neilli	JX573329*	KY069018	KY068526	KY068691		included	included	included
206036	Outgroups	Leopoldamys neilli	JX573330*	KY069019	KY068527	KY068692		included	included	included
HN131	Outgroups	C. langbianis	KF740122*				Lu et al., 2015	included
BD_7	Outgroups	C. langbianis	FJ665434*				Balakirev et al., 2010	included
BD_9	Outgroups	C. langbianis	FJ665435*				Balakirev et al., 2010	included
BD_26	Outgroups	C. langbianis	FJ665437*	KF372974*	KF154048*		Balakirev et al., 2010	included	included
BD_10	Outgroups	C. langbianis	GU457006*				Balakirev et al., 2010	included
BD_48	Outgroups	C. langbianis	GU457007*				Balakirev et al., 2010	included
BD_50	Outgroups	C. langbianis	GU457008*		KF154050*		Balakirev et al., 2010	included	included
BD_109	Outgroups	C. langbianis	GU457009*				Balakirev et al., 2010	included
HN128	Outgroups	C. langbianis	HM031673*				Lu et al., 2012	included
HN127	Outgroups	C. langbianis	HM031674*				Lu et al., 2012	included
R3795	Outgroups	C. langbianis	HM217433*	HM217670*			Pages et al., 2010	included	included
R3796	Outgroups	C. langbianis	HM217434*	HM217671*			Pages et al., 2010	included	included
BD9	Outgroups	C. langbianis	JN105093*	JN105085*	KF154046*		Balakirev,Unpublished	included	included
BD10_6	Outgroups	C. langbianis	KC878165*				Achmadi, 2013	included
AEB_2014_12_229	Outgroups	C. langbianis	KF154041*				Balakirev et al., 2014	included
AEB_2014_12_237	Outgroups	C. langbianis	KF154042*				Balakirev et al., 2014	included
* downlode from NCBI
