# Supplementary material for: Multi-locus phylogeny using topotype specimens sheds light on the systematics of Niviventer (Rodentia, Muridae) in China
Source: BMC Evol Biol. 2016 Dec 1;16:261. doi: 10.1186/s12862-016-0832-8 (PMC5133754; doi:10.1186/s12862-016-0832-8)
Supplement: Additional file 4: Table S4. — Results of K2P genetic distance of CYT B between groups. (XLS 37 kb) [file 12862_2016_832_MOESM4_ESM.xls]

## Sheet: MatrixOutput
Gp_01
Gp_02	0.134689
Gp_03	0.135556	0.0862307
Gp_04	0.134279	0.130523	0.132831
Gp_05	0.144796	0.134	0.133596	0.0997968
Gp_06	0.131368	0.129058	0.118419	0.0797073	0.0816764
Gp_07	0.131005	0.14284	0.130969	0.0888662	0.0904636	0.0365625
Gp_08	0.12522	0.120455	0.122105	0.0946979	0.0934611	0.0557257	0.0614334
Gp_09	0.114735	0.134435	0.127528	0.0963981	0.0842353	0.0888916	0.092954	0.089334
Gp_10	0.151305	0.14402	0.135861	0.166023	0.169885	0.155115	0.167504	0.155854	0.144919
Gp_11	0.163978	0.163376	0.151882	0.157534	0.147073	0.123537	0.135968	0.14392	0.129435	0.143698
Gp_12	0.159264	0.152056	0.152902	0.154367	0.138681	0.135186	0.150161	0.159551	0.130422	0.134378	0.0760206
Gp_13	0.151444	0.158591	0.162035	0.174926	0.168037	0.162507	0.159563	0.153936	0.158281	0.160363	0.13799	0.165931
Gp_14	0.146105	0.174707	0.170418	0.164799	0.165833	0.147971	0.147423	0.147684	0.158987	0.175749	0.130849	0.149363	0.0674324
Gp_15	0.170274	0.184535	0.181535	0.174202	0.156564	0.146739	0.154434	0.151982	0.162259	0.186049	0.157701	0.165275	0.0838776	0.0451486
Gp_16	0.167951	0.187878	0.183625	0.173231	0.154817	0.147427	0.15752	0.164615	0.164194	0.18194	0.162223	0.168032	0.0893098	0.0667042	0.0244046
Gp_17	0.152889	0.170616	0.156723	0.147638	0.137672	0.143432	0.15778	0.149447	0.149185	0.154368	0.145687	0.133862	0.140819	0.146201	0.159024	0.150366
Gp_18	0.152851	0.150962	0.143694	0.147176	0.149557	0.14376	0.167749	0.141282	0.153396	0.135133	0.137758	0.118737	0.152254	0.151232	0.162142	0.155258	0.131368
Gp_19	0.146791	0.155657	0.134639	0.138041	0.124823	0.136491	0.16151	0.136202	0.141097	0.138942	0.146608	0.121466	0.137925	0.138197	0.154803	0.150671	0.117025	0.0430564
Gp_20	0.142111	0.157968	0.144867	0.145607	0.150993	0.153824	0.176667	0.153902	0.150342	0.139486	0.143606	0.129248	0.141822	0.157597	0.17675	0.166874	0.137588	0.0643872	0.0409137
Gp_21	0.166208	0.168931	0.143621	0.153994	0.133044	0.141848	0.140694	0.140658	0.139735	0.14854	0.130032	0.127638	0.147212	0.156883	0.162618	0.160754	0.149677	0.0987635	0.0846799	0.0912465
Gp_22	0.149882	0.145391	0.148146	0.139789	0.143294	0.150579	0.156128	0.153656	0.128643	0.130335	0.11542	0.119817	0.13146	0.13388	0.154352	0.141023	0.126641	0.0734023	0.0716627	0.0800001	0.0745169
Gp_23	0.141944	0.151334	0.155363	0.144226	0.15046	0.155628	0.166331	0.147704	0.131308	0.132471	0.135397	0.130914	0.132946	0.132775	0.149327	0.140987	0.130563	0.0889459	0.0809987	0.0918138	0.0764923	0.0303913
Gp_24	0.139957	0.166213	0.150581	0.143664	0.135166	0.139545	0.162197	0.153889	0.127694	0.132238	0.137744	0.109808	0.160924	0.160224	0.160656	0.150081	0.125534	0.0788173	0.0740231	0.0800448	0.078015	0.0707624	0.071706
Gp_25	0.153861	0.171082	0.146778	0.152949	0.1449	0.170166	0.166094	0.169502	0.152059	0.149224	0.159309	0.147215	0.165721	0.164132	0.179641	0.171738	0.14088	0.102864	0.0931771	0.103653	0.097129	0.0948865	0.0931532	0.0810093
Gp_26	0.145118	0.172961	0.148533	0.187123	0.163546	0.160811	0.161386	0.173885	0.145731	0.157794	0.144078	0.143359	0.163216	0.150512	0.163816	0.156385	0.154263	0.1148	0.117066	0.110392	0.0959899	0.0798998	0.0945185	0.0852293	0.0957555
Gp_27	0.142885	0.179854	0.158664	0.158289	0.154535	0.158625	0.175024	0.177004	0.156893	0.131291	0.152157	0.133485	0.141032	0.161645	0.158991	0.141283	0.147195	0.0889453	0.0852536	0.0908668	0.089612	0.0814985	0.0824391	0.0623036	0.0892001	0.0999804
Gp_28	0.171096	0.16852	0.155223	0.163415	0.145441	0.148494	0.169849	0.169929	0.157454	0.128744	0.131672	0.109978	0.152026	0.171456	0.159812	0.147152	0.149501	0.0973099	0.0903497	0.0996523	0.0936236	0.0843214	0.0917681	0.0715016	0.103394	0.12096	0.0476108
Gp_29	0.147284	0.153091	0.156463	0.145015	0.153353	0.157638	0.184699	0.168683	0.162788	0.148618	0.149945	0.135815	0.157822	0.157623	0.15756	0.154029	0.130912	0.0650963	0.0680496	0.0692604	0.0954874	0.083434	0.0888233	0.0731209	0.0963785	0.107472	0.0851757	0.0903299
Gp_30	0.15052	0.148349	0.147527	0.138287	0.140568	0.136271	0.157593	0.145566	0.151151	0.126275	0.137025	0.120548	0.142396	0.143822	0.145728	0.139198	0.114109	0.0557168	0.0553754	0.0736759	0.0808445	0.0686646	0.0752104	0.0624421	0.0997542	0.103911	0.0756604	0.079858	0.0395901

## Sheet: Caption
Table. Estimates of Evolutionary Divergence over Sequence Pairs between Groups
The number of base substitutions per site from averaging over all sequence pairs between groups are shown. Analyses were conducted using the Kimura 2-parameter model [1]. The rate variation among sites was modeled with a gamma distribution (shape parameter = 1). The analysis involved 672 nucleotide sequences. Codon positions included were 1st+2nd+3rd+Noncoding. All positions containing gaps and m…
1. Kimura M. (1980). A simple method for estimating evolutionary rate of base substitutions through comparative studies of nucleotide sequences. Journal of Molecular Evolution 16:111-120.
2. Tamura K., Stecher G., Peterson D., Filipski A., and Kumar S. (2013). MEGA6: Molecular Evolutionary Genetics Analysis version 6.0. Molecular Biology and Evolution30: 2725-2729.
Disclaimer: Although utmost care has been taken to ensure the correctness of the caption, the caption text is provided "as is" without any warranty of any kind. Authors advise the user to carefully check the caption prior to its use for any purpose and report any errors or problems to the authors immediately (www.megasoftware.net). In no event shall the authors and their employers be liable for a…
