# Supplementary material for: Multi-locus phylogeny using topotype specimens sheds light on the systematics of Niviventer (Rodentia, Muridae) in China
Source: BMC Evol Biol. 2016 Dec 1;16:261. doi: 10.1186/s12862-016-0832-8 (PMC5133754; doi:10.1186/s12862-016-0832-8)
Supplement: Additional file 5: Table S5. — Algorithms, priors, and parameters for all Bayesian phylogenetics and phylogeography (BPP) analyses and results. (XLSX 16 kb) [file 12862_2016_832_MOESM5_ESM.xlsx]

## Sheet: Sheet1
nDNA-algorithm0	species delimitation=1 0 2	species delimitation=1 0 10	species delimitation=1 0 20	species delimitation=1 0 2	species delimitation=1 0 10	species delimitation=1 0 20	Mean
	heredity= 1 4 4	heredity= 1 4 4	heredity= 1 4 4	locusrate = 1 10.0	locusrate = 1 10.0	locusrate = 1 10.0	-
Clade A+B							-
10, 12	0.986372	1	0.981835	1	0.986461	1	0.992445
8, 5+9	1	1	1	1	1	1	1
5, 9	0	0.221936	0.076341	0.210234	0.171702	0.211485	0.148616
lnL (mean)	-4856.33	-4850.9	-4856.48	-4850.81	-4856.48	-4850.82	-
SD (lnL[median])	5.67678	4.79375	5.65893	4.7494	5.67206	4.75752	-
Clade C							-
13, 14	1	1	1	1	1	1	1
lnL (mean)	-4504.96	-4501.89	-4505.01	-4501.78	-4505.06	-4501.78	-
SD (lnL[median])	4.59969	4.38617	4.60478	4.40021	4.65853	4.37098	-
Clade D							-
17	1	1	1	1	1	1	1
26	1	1	1	1	1	1	1
24, 27	1	1	1	1	1	1	1
23, 30	0	0.169173	2.23e-05	0.153367	1.01e-05	0.161249	0.0806369
29, 23+30	0	0.530851	0.0003517	0.153367	0.0001102	0.516477	0.200193
22, 29+23+30	0.017649	0.639253	0.0003517	0.596278	0.0018368	0.62978	0.314191
18, 19	0.133645	0.0956487	0.0034583	0.0965259	0.0013663	0.0960727	0.0711195
18+19, 22+29+23+30	0.197482	0.999921	0.059639	0.999853	0.0257062	0.9999	0.547084
21,18+19+22+29+23+30	0.709	1	0.333379	0.999993	0.245525	1	0.71465
lnL (mean)	-4619.38	-4614.38	-4616.47	-4612.69	-4616.49	-4612.67	-
SD (lnL[median])	7.10891	5.74461	7.13167	6.05326	7.12097	6.05094	-
nDNA-algorithm1	species delimitation=1 1 1.5 1	species delimitation=1 1 1 0.5	species delimitation=1 1 2 2	species delimitation=1 1 1 0.5	species delimitation=1 1 1.5 1	species delimitation=1 1 2 2	Mean
	heredity= 1 4 4	heredity= 1 4 4	heredity= 1 4 4	locusrate = 1 10.0	locusrate = 1 10.0	locusrate = 1 10.0	-
Clade A+B							-
10, 12	0.983606	1	0.986403	1	0.986099	1	0.992685
8, 5+9	1	1	1	1	1	1	1
5, 9	0	0.222313	0	0.206204	0.492515	0.207769	0.188134
lnL (mean)	-4856.37	-4851	-4856.41	-4850.92	-4856.56	-4850.86	-
SD (lnL[median])	5.67562	4.73015	5.67636	4.82024	5.67207	4.80903	-
Clade C
13, 14	1	1	1	1	1	1	1
lnL (mean)	-4505.1	-4501.87	-4501.84	-4501.84	-4501.8	-4501.82	-
SD (lnL[median])	4.67478	4.37395	4.37259	4.37259	4.41408	4.40852	-
Clade D							-
17	1	1	1	1	1	1	1
26	1	1	1	1	1	1	1
24, 27	1	1	1	1	1	1	1
23, 30	1.37e-05	0.163698	2.3e-06	0.162303	1.14e-05	0.168837	0.0824776
29, 23+30	0.00019	0.527074	8.36e-05	0.509533	0.000146	0.528898	0.260987
22, 29+23+30	0.0028165	0.634824	0.0015422	0.616756	0.0019591	0.638692	0.316098
18, 19	0.0022188	0.0967609	0.0013435	0.0962627	0.0013731	0.0954384	0.0488996
18+19, 22+29+23+30	0.0405757	0.999955	0.0240104	0.999998	0.0267507	0.999919	0.515201
21,18+19+22+29+23+30	0.373671	1	0.240468	1	0.270769	1	0.647485
lnL (mean)	-4616.56	-4614.31	-4616.49	-4612.6	-4616.46	-4614.36	-
SD (lnL[median])	7.11883	5.74546	7.17386	6.03253	7.14334	5.76954	-
mt&nDNA-algorithm0	species delimitation=1 0 2	species delimitation=1 0 10	species delimitation=1 0 20	species delimitation=1 0 2	species delimitation=1 0 10	species delimitation=1 0 20	Mean
	heredity= 1 1 4	heredity= 1 1 4	heredity= 1 1 4	locusrate = 1 10.0	locusrate = 1 10.0	locusrate = 1 10.0	-
Clade A+B							-
10, 12	1	1	1	1	1	1	1
8, 5+9	1	1	1	1	1	1	1
5, 9	0.110244	0.29187	0.159167	0.299707	0.123276	0.286945	0.211868
lnL (mean)	-9044.87	-9041.54	-9044.76	-9041.55	-9044.8	-9041.63	-
SD (lnL[median])	6.73855	6.41425	6.79692	6.43007	6.74861	6.35092	-
Clade C							-
13, 14	1	1	1	1	1	1	1
lnL (mean)	-7047.26	-7042.87	-7047.32	-7042.98	-7047.21	-7042.69	-
SD (lnL[median])	5.72634	5.36899	5.72709	5.37169	5.73006	5.2595	-
Clade D							-
17	1	1	1	1	1	1	1
26	1	1	1	1	1	1	1
24, 27	1	1	1	1	1	1	1
23, 30	0.983207	0.488024	0.982346	0.475644	0.983205	0.513369	0.737633
29, 23+30	1	0.990752	0.99999	0.978629	1	0.983506	0.992146
22, 29+23+30	1	0.993256	1	0.983081	1	0.988301	0.994106
18, 19	0.0269416	0.0744189	0.0250754	0.0745652	0.0253207	0.0745411	0.0501438
18+19, 22+29+23+30	1	1	1	0.999223	1	0.998571	0.999632
21,18+19+22+29+23+30	1	1	1	0.999278	1	1	0.99988
lnL (mean)	-10484.7	-10492.5	-10484.7	-10492.5	-10484.7	-10492	-
SD (lnL[median])	8.21529	9.52704	8.21854	9.52258	8.21265	9.48408	-
mt&nDNA-algorithm1	species delimitation=1 1 1 0.5	species delimitation=1 1 1.5 1	species delimitation=1 1 2 2	species delimitation=1 1 1 0.5	species delimitation=1 1 1.5 1	species delimitation=1 1 2 2	Mean
	heredity= 1 1 4	heredity= 1 1 4	heredity= 1 1 4	locusrate = 1 10.0	locusrate = 1 10.0	locusrate = 1 10.0	-
Clade A+B							-
10, 12	1	1	1	1	1	1	1
8, 5+9	1	1	1	1	1	1	1
5, 9	0.156474	0.29009	0.111732	0.292432	0.1487	0.288737	0.214694
lnL (mean)	-9044.87	-9041.46	-9044.66	-9041.44	-9044.73	-9041.51	-
SD (lnL[median])	6.7628	6.4363	6.76461	6.32719	6.65879	6.49748	-
Clade C							-
13, 14	1	1	1	1	1	1	1
lnL (mean)	-7047.18	-7042.83	-7047.18	-7042.88	-7047.38	-7042.96	-
SD (lnL[median])	5.67763	5.37073	5.71816	5.32366	5.72045	5.32941	-
Clade D							-
17	1	1	1	1	1	1	1
26	1	1	1	1	1	1	1
24, 27	1	1	1	1	1	1	1
23, 30	0.98051	0.50596	0.983968	0.489612	0.982693	0.483801	0.737757
29, 23+30	0.98051	0.992487	0.999967	0.995486	0.999984	0.973927	0.990394
22, 29+23+30	0.999978	0.99432	0.999985	0.996789	0.999995	0.979726	0.995132
18, 19	0.0260109	0.0732098	0.0251606	0.0737112	0.0271298	0.0745331	0.0499592
18+19, 22+29+23+30	0.999984	0.999848	1	1	1	1	0.999972
21,18+19+22+29+23+30	1	0.999914	1	1	1	1	0.999986
lnL (mean)	-10484.7	-10492.1	-10484.7	-10492.4	-10484.7	-10492.5	-
SD (lnL[median])	8.21183	9.41397	8.21822	9.4928	8.20608	9.48496	-
